# Supplementary material for: Speedy A governs non-homologous XY chromosome desynapsis as a unique prerequisite for XY loop-axis organization
Source: EMBO J. 2025 Aug 18;44(19):5509–36. doi: 10.1038/s44318-025-00528-8 (PMC12488978; doi:10.1038/s44318-025-00528-8)
Supplement: Supplementary file 3 — Dataset EV1 [file 44318_2025_528_MOESM3_ESM.xlsx]

## Sheet: Dataset EV1 legend
Dataset EV1. RNA-seq data corresponding to Appendix Figure S3B.
A total of 34 differentially expressed genes are listed, which were identified in Sync-SpdyacKO testes v.s. Sync-Spdyafl/fl testes by RNA-Seq.

## Sheet: Dataset EV1
geneID	gene_name	Ctrl	cKO	Ctrl1	Ctrl2	Ctrl3	Ctrl4	cKO1	cKO2	cKO3	cKO4	gene_chr	gene_start	gene_end	gene_strand	gene_description	log2FoldChange	pvalue	padj
ENSMUSG00000040412	5330417C22Rik	9.87782	3.79621	7.83141	9.30055	12.3509	10.0284	3.55887	4.53014	3.4711	3.62472	3	108455694	108536536	-	RIKEN cDNA 5330417C22 gene [Source:MGI Symbol;Acc:MGI:1923930]	-1.38066	7.59582e-16	7.82294e-12
ENSMUSG00000045915	Ccdc42	9.20139	3.5354	10.6508	8.96329	9.62029	7.57122	3.89507	3.67402	2.91903	3.65347	11	68587021	68597966	+	coiled-coil domain containing 42 [Source:MGI Symbol;Acc:MGI:3045254]	-1.37628	9.13071e-14	6.26915e-10
ENSMUSG00000090173	Fbxw10	3.54387	1.4037	2.97636	2.79548	5.0228	3.38087	1.4095	1.68043	1.19337	1.33148	11	62847069	62877465	+	F-box and WD-40 domain protein 10 [Source:MGI Symbol;Acc:MGI:3052463]	-1.33682	3.87071e-09	7.24809e-06
ENSMUSG00000029517	Ankrd7	3.90081	1.57658	2.94218	4.02226	5.41633	3.22247	1.77248	1.36488	1.39179	1.77714	6	18866318	18879586	+	ankyrin repeat domain 7 [Source:MGI Symbol;Acc:MGI:1922446]	-1.30672	3.20594e-06	0.00132072
ENSMUSG00000052221	Ppp1r36	8.31224	3.37983	8.29846	8.02536	9.99702	6.92814	3.77528	4.32234	2.88795	2.53376	12	76417538	76439492	+	protein phosphatase 1, regulatory subunit 36 [Source:MGI Symbol;Acc:MGI:2684916]	-1.2981	8.80984e-11	2.59236e-07
ENSMUSG00000026994	Galnt3	7.20698	3.01657	7.01292	6.7337	9.66823	5.41305	3.08931	3.93747	2.52169	2.5178	2	66082766	66124994	-	polypeptide N-acetylgalactosaminyltransferase 3 [Source:MGI Symbol;Acc:MGI:894695]	-1.25675	6.11129e-09	1.049e-05
ENSMUSG00000035785	Cmtm2b	8.10255	3.42254	6.76338	7.01983	12.9408	5.68617	2.57875	5.26638	3.30195	2.54308	8	104322230	104330764	+	CKLF-like MARVEL transmembrane domain containing 2B [Source:MGI Symbol;Acc:MGI:2447311]	-1.2476	0.00011269	0.014691
ENSMUSG00000039540	4921524L21Rik	4.49441	1.90235	5.15573	2.04971	6.48416	4.28806	2.6136	2.20042	1.44244	1.35293	18	6603633	6638966	+	RIKEN cDNA 4921524L21 gene [Source:MGI Symbol;Acc:MGI:1918151]	-1.23459	0.000379478	0.032981
ENSMUSG00000085601	Gm4969	9.15264	3.89951	6.6147	5.62719	18.5459	5.82279	2.91105	4.41525	4.44595	3.82581	7	19099046	19118368	-	predicted gene 4969 [Source:MGI Symbol;Acc:MGI:3647482]	-1.23124	0.000299136	0.028245
ENSMUSG00000033174	Mgll	13.1416	5.63246	12.9254	12.4283	17.7175	9.49531	5.3434	8.01806	4.02967	5.13873	6	88724412	88828360	+	monoglyceride lipase [Source:MGI Symbol;Acc:MGI:1346042]	-1.22262	2.17386e-07	0.000186571
ENSMUSG00000020475	Pgam2	40.6179	17.5686	47.0546	38.2808	54.7613	22.3749	18.9722	20.4284	13.9074	16.9666	11	5801640	5803733	-	phosphoglycerate mutase 2 [Source:MGI Symbol;Acc:MGI:1933118]	-1.20841	1.41627e-06	0.00074801
ENSMUSG00000070568	Slc6a21	5.47854	2.39628	4.02019	5.56971	7.84843	4.47581	2.1312	3.07313	2.26665	2.11416	7	45277513	45288998	+	solute carrier family 6 member 21 [Source:MGI Symbol;Acc:MGI:1923963]	-1.19527	3.02573e-07	0.000239708
ENSMUSG00000026331	Slco6c1	5.90094	2.59936	4.83281	5.37585	7.83393	5.56115	2.88544	3.10712	1.71099	2.69388	1	97059038	97128301	-	solute carrier organic anion transporter family, member 6c1 [Source:MGI Symbol;Acc:MGI:1921691]	-1.18312	1.83783e-07	0.00016459
ENSMUSG00000071322	Tcp10a	10.334	4.57809	7.74896	9.04419	14.3849	10.1578	4.58088	5.3097	3.90425	4.51752	17	7324646	7345974	+	t-complex protein 10a [Source:MGI Symbol;Acc:MGI:98541]	-1.17541	1.01785e-08	1.61274e-05
ENSMUSG00000024973	Hrasls5	15.1987	6.73491	11.0013	14.2199	24.2186	11.355	7.61903	9.20727	4.80131	5.31203	19	7612541	7639642	+	HRAS-like suppressor family, member 5 [Source:MGI Symbol;Acc:MGI:1913977]	-1.1748	4.01379e-05	0.00706633
ENSMUSG00000052075	1700029F12Rik	17.4933	7.82478	9.50463	15.0953	28.5652	16.8079	8.77679	9.66876	6.08609	6.76746	13	97021864	97034362	-	RIKEN cDNA 1700029F12 gene [Source:MGI Symbol;Acc:MGI:1913729]	-1.16157	7.60654e-05	0.0108055
ENSMUSG00000074764	Sel1l2	2.17514	1.02295	1.89439	1.79221	2.91973	2.09423	1.24277	1.16611	0.844365	0.838555	2	140229855	140389706	-	sel-1 suppressor of lin-12-like 2 (C. elegans) [Source:MGI Symbol;Acc:MGI:2684964]	-1.08593	1.99076e-05	0.00445715
ENSMUSG00000025916	Ppp1r42	4.07316	1.92453	3.45701	3.29559	5.29292	4.24712	2.81072	2.01493	1.5964	1.27607	1	9968624	10009136	-	protein phosphatase 1, regulatory subunit 42 [Source:MGI Symbol;Acc:MGI:1921138]	-1.07678	0.000134606	0.0161199
ENSMUSG00000033368	Trim69	5.48067	2.61802	3.8799	4.49894	7.72605	5.81781	2.97758	2.98541	2.51273	1.99635	2	122160700	122179027	+	tripartite motif-containing 69 [Source:MGI Symbol;Acc:MGI:1918178]	-1.06655	2.06518e-05	0.00457405
ENSMUSG00000029248	Thegl	3.93989	1.88662	4.83071	3.63935	4.67777	2.61175	1.97746	2.54083	1.26902	1.75916	5	77016023	77061529	+	theg spermatid protein like [Source:MGI Symbol;Acc:MGI:1919118]	-1.06051	6.89838e-05	0.0100642
ENSMUSG00000075302	Erich2	5.9036	2.83152	6.65208	5.44449	6.46715	5.0507	3.60395	3.29281	2.09201	2.33732	2	70508819	70540884	+	glutamate rich 2 [Source:MGI Symbol;Acc:MGI:1913998]	-1.05712	4.00461e-07	0.000294596
ENSMUSG00000012211	Tex22	6.28679	3.02556	4.86668	7.16592	8.26161	4.85296	3.65492	2.90945	2.84829	2.68957	12	113074502	113088917	+	testis expressed gene 22 [Source:MGI Symbol;Acc:MGI:1922921]	-1.05523	1.30251e-05	0.00343964
ENSMUSG00000063409	Lrrc43	2.41191	1.16953	1.80975	2.93666	3.1586	1.74265	1.22322	1.39441	1.17682	0.883671	5	123489305	123508205	+	leucine rich repeat containing 43 [Source:MGI Symbol;Acc:MGI:2685907]	-1.04901	0.000221147	0.0228904
ENSMUSG00000050944	Efcab5	11.9148	5.80422	9.04309	9.54867	18.1252	10.9424	6.94125	6.7551	4.66227	4.85828	11	77089915	77188968	-	EF-hand calcium binding domain 5 [Source:MGI Symbol;Acc:MGI:2442440]	-1.03749	1.35506e-05	0.00350847
ENSMUSG00000031553	Adam3	6.06321	2.96904	4.25356	5.53058	8.78543	5.68325	3.10291	3.81043	2.68081	2.28203	8	24677225	24725852	-	a disintegrin and metallopeptidase domain 3 (cyritestin) [Source:MGI Symbol;Acc:MGI:102518]	-1.03152	2.37987e-05	0.00500209
ENSMUSG00000072983	4933414I15Rik	6.2309	3.08192	5.98214	4.86462	9.24083	4.83603	3.18635	4.02928	2.65298	2.45908	11	50940711	50943765	-	RIKEN cDNA 4933414I15 gene [Source:MGI Symbol;Acc:MGI:1918374]	-1.01538	5.6922e-05	0.00881571
ENSMUSG00000029442	Wdr66	5.45813	2.70696	3.92551	5.8535	7.08239	4.97113	3.37847	2.90038	2.07131	2.47767	5	123252102	123327484	+	WD repeat domain 66 [Source:MGI Symbol;Acc:MGI:1918495]	-1.01183	1.80673e-06	0.000870116
ENSMUSG00000028838	Extl1	3.61657	7.25039	5.08933	3.18231	2.70201	3.49263	3.3804	8.87448	8.1704	8.5763	4	134356372	134383850	-	exostoses (multiple)-like 1 [Source:MGI Symbol;Acc:MGI:1888742]	1.00448	0.000523868	0.0424067
ENSMUSG00000074207	Adh1	1.67715	3.4081	1.60606	2.12423	1.17468	1.80362	3.76476	3.73015	2.73531	3.4022	3	138260991	138290698	+	alcohol dehydrogenase 1 (class I) [Source:MGI Symbol;Acc:MGI:87921]	1.01802	9.57412e-06	0.00277757
ENSMUSG00000031980	Agt	2.77528	5.89264	1.89652	3.38344	2.36827	3.45288	6.24572	4.80219	4.95476	7.56787	8	124556534	124569706	-	angiotensinogen (serpin peptidase inhibitor, clade A, member 8) [Source:MGI Symbol;Acc:MGI:87963]	1.07969	9.05565e-06	0.00270331
ENSMUSG00000113061	Gm11361	8.39881	21.119	8.54814	11.4492	9.2751	4.32284	19.3725	20.8413	16.9988	27.2632	13	28257528	28258134	+	predicted pseudogene 11361 [Source:MGI Symbol;Acc:MGI:3649931]	1.32855	1.04243e-06	0.000613485
ENSMUSG00000041548	Hspb8	2.47223	6.37679	1.95653	1.3294	2.03414	4.56885	5.34264	4.20726	5.99086	9.9664	5	116408491	116422864	-	heat shock protein 8 [Source:MGI Symbol;Acc:MGI:2135756]	1.36652	0.000147864	0.0172073
ENSMUSG00000015090	Ptgds	1.24303	3.61846	1.06429	1.83964	1.5131	0.555085	3.31531	3.38012	4.13556	3.64283	2	25466709	25470046	-	prostaglandin D2 synthase (brain) [Source:MGI Symbol;Acc:MGI:99261]	1.53357	6.18795e-07	0.000439515
ENSMUSG00000013367	Iglon5	1.02704	3.43411	0.407424	1.45147	0.829604	1.41967	4.81917	1.88694	3.27939	3.75096	7	43472904	43490075	-	IgLON family member 5 [Source:MGI Symbol;Acc:MGI:2686277]	1.73133	2.16431e-06	0.000990678
