# Supplementary material for: Speedy A governs non-homologous XY chromosome desynapsis as a unique prerequisite for XY loop-axis organization
Source: EMBO J. 2025 Aug 18;44(19):5509–36. doi: 10.1038/s44318-025-00528-8 (PMC12488978; doi:10.1038/s44318-025-00528-8)
Supplement: Supplementary file 4 — Dataset EV2 [file 44318_2025_528_MOESM4_ESM.xlsx]

## Sheet: Dataset EV2 legend
Dataset EV2. scRNA-seq data corresponding to Figure EV2D.
A total of 22 differentially expressed genes are listed, which were identified in Sync-SpdyacKO spermatocytes v.s. Sync-Spdyafl/fl spermatocytess by scRNA-Seq.

## Sheet: Dataset EV2
Gene ID	Gene Name	Chromosome/scaffold name	Gene start (bp)	Gene end (bp)	group_ctrl	group_cko	cells_ctrl	cells_cko	pct_ctrl	pct_cko	log2FC	p_value	FDR	significance	Description
ENSMUSG00000026043	Col3a1	1	45350698	45388866	2.71572	5.63644	3623	2187	0.335	0.414	1.05342	2.76143e-41	1.52986e-36	up	collagen, type III, alpha 1 [Source:MGI Symbol;Acc:MGI:88453]
ENSMUSG00000029661	Col1a2	6	4504814	4541544	1.96766	3.54355	3623	2187	0.258	0.288	0.848684	1.64538e-22	9.11559e-18	up	collagen, type I, alpha 2 [Source:MGI Symbol;Acc:MGI:88468]
ENSMUSG00000002985	Apoe	7	19430034	19433113	4.56378	7.84842	3623	2187	0.504	0.556	0.78216	4.74487e-37	2.62871e-32	up	apolipoprotein E [Source:MGI Symbol;Acc:MGI:88057]
ENSMUSG00000030218	Mgp	6	136849433	136852821	2.94527	4.76704	3623	2187	0.353	0.396	0.694673	2.58916e-24	1.43442e-19	up	matrix Gla protein [Source:MGI Symbol;Acc:MGI:96976]
ENSMUSG00000004207	Psap	10	60113449	60138376	1.50854	2.39903	3623	2187	0.251	0.251	0.669263	2.96198e-20	1.64097e-15	up	prosaposin [Source:MGI Symbol;Acc:MGI:97783]
ENSMUSG00000022037	Clu	14	66205932	66218996	3.68372	5.76434	3623	2187	0.407	0.441	0.645977	2.6425e-23	1.46397e-18	up	clusterin [Source:MGI Symbol;Acc:MGI:88423]
ENSMUSG00000025955	Akr1cl	1	65051848	65071918	3.14747	4.74553	3623	2187	0.381	0.395	0.592363	9.24069e-20	5.11944e-15	up	aldo-keto reductase family 1, member C-like [Source:MGI Symbol;Acc:MGI:1918111]
ENSMUSG00000050708	Ftl1	7	45107368	45109308	2.46903	3.71158	3623	2187	0.322	0.332	0.588067	9.18468e-19	5.0884e-14	up	ferritin light polypeptide 1 [Source:MGI Symbol;Acc:MGI:95589]
ENSMUSG00000041959	S100a10	3	93462387	93471950	2.31849	3.48137	3623	2187	0.305	0.306	0.586448	1.33883e-18	7.41723e-14	up	S100 calcium binding protein A10 (calpactin) [Source:MGI Symbol;Acc:MGI:1339468]
ENSMUSG00000022972	Cfap298	16	90722697	90732002	2.06142	1.37688	3623	2187	0.32	0.183	-0.582199	6.97326e-30	3.86325e-25	down	cilia and flagella associate protien 298 [Source:MGI Symbol;Acc:MGI:1915251]
ENSMUSG00000070883	Cfap210	2	69588377	69619919	1.67135	1.11109	3623	2187	0.327	0.198	-0.588987	4.03194e-26	2.23373e-21	down	cilia and flagella associated protein 210 [Source:MGI Symbol;Acc:MGI:1923100]
ENSMUSG00000001039	B9d1	11	61395970	61403757	1.41096	0.931982	3623	2187	0.257	0.138	-0.598254	2.89798e-27	1.60551e-22	down	B9 protein domain 1 [Source:MGI Symbol;Acc:MGI:1351471]
ENSMUSG00000032221	Mns1	9	72345293	72369307	2.55289	1.68168	3623	2187	0.391	0.245	-0.602205	2.8125e-30	1.55815e-25	down	meiosis-specific nuclear structural protein 1 [Source:MGI Symbol;Acc:MGI:107933]
ENSMUSG00000033854	Kcnk10	12	98395696	98544569	1.8193	1.19345	3623	2187	0.344	0.209	-0.608201	5.52208e-28	3.05929e-23	down	potassium channel, subfamily K, member 10 [Source:MGI Symbol;Acc:MGI:1919508]
ENSMUSG00000027160	Ccdc34	2	109848162	110003705	2.93796	1.91122	3623	2187	0.4	0.247	-0.6203	7.44231e-33	4.12312e-28	down	coiled-coil domain containing 34 [Source:MGI Symbol;Acc:MGI:1915451]
ENSMUSG00000001948	Spa17	9	37514586	37525018	2.26686	1.46563	3623	2187	0.339	0.195	-0.629134	3.7102e-32	2.05549e-27	down	sperm autoantigenic protein 17 [Source:MGI Symbol;Acc:MGI:1333778]
ENSMUSG00000032611	1700102P08Rik	9	108270004	108288133	3.22914	2.08466	3623	2187	0.433	0.263	-0.631314	8.65178e-39	4.79317e-34	down	RIKEN cDNA 1700102P08 gene [Source:MGI Symbol;Acc:MGI:2148248]
ENSMUSG00000027165	Iftap	2	101391126	101479877	2.15683	1.3884	3623	2187	0.36	0.206	-0.635457	4.30435e-35	2.38465e-30	down	intraflagellar transport associated protein [Source:MGI Symbol;Acc:MGI:1915420]
ENSMUSG00000032251	Irak1bp1	9	82711593	82729740	1.38868	0.865185	3623	2187	0.254	0.136	-0.682572	6.59843e-27	3.6556e-22	down	interleukin-1 receptor-associated kinase 1 binding protein 1 [Source:MGI Symbol;Acc:MGI:1929475]
ENSMUSG00000045031	Cetn4	3	37361898	37366857	2.53948	1.54699	3623	2187	0.374	0.215	-0.715035	5.46272e-37	3.0264e-32	down	centrin 4 [Source:MGI Symbol;Acc:MGI:2677454]
ENSMUSG00000021902	Phf7	14	30959646	30973274	8.36513	4.86888	3623	2187	0.699	0.449	-0.780785	4.24655e-84	2.35263e-79	down	PHD finger protein 7 [Source:MGI Symbol;Acc:MGI:1919088]
ENSMUSG00000021758	Ddx4	13	112734867	112789009	7.79369	4.10614	3623	2187	0.685	0.4	-0.924506	1.65254e-107	9.15523e-103	down	DEAD box helicase 4 [Source:MGI Symbol;Acc:MGI:102670]
