# Supplementary material for: Speedy A governs non-homologous XY chromosome desynapsis as a unique prerequisite for XY loop-axis organization
Source: EMBO J. 2025 Aug 18;44(19):5509–36. doi: 10.1038/s44318-025-00528-8 (PMC12488978; doi:10.1038/s44318-025-00528-8)
Supplement: Supplementary file 5 — Source data Fig. 1 [file 44318_2025_528_MOESM5_ESM.zip]

Archive with 27 entries (23 files):
- Figure 1/
- Figure 1/1B/
- Figure 1/1B/KO efficiency.xlsx
- Figure 1/1B/Spdyacko-SpdyA&SYCP1&gammaH2AX.tif
- Figure 1/1B/Spdyacko-SpdyA.tif
- Figure 1/1B/Spdyacko-SYCP1&SpdyA-Aut.tif
- Figure 1/1B/Spdyaflfl-SpdyA&SYCP1&gammaH2AX.tif
- Figure 1/1B/Spdyaflfl-SpdyA-XY.tif
- Figure 1/1B/Spdyaflfl-SpdyA.tif
- Figure 1/1B/Spdyaflfl-SYCP1&SpdyA-Aut.tif
- Figure 1/1C/
- Figure 1/1C/Spdyacko-SYCP3&ACA-XY.tif
- Figure 1/1C/Spdyacko-SYCP3&SpdyA&ACA.tif
- Figure 1/1C/Spdyacko-SYCP3&SpdyA-XY.tif
- Figure 1/1C/Spdyaflfl-SYCP3&ACA-XY.tif
- Figure 1/1C/Spdyaflfl-SYCP3&SpdyA&ACA.tif
- Figure 1/1C/Spdyaflfl-SYCP3&SpdyA-XY.tif
- Figure 1/1C/X-Y synapsis.xlsx
- Figure 1/1D/
- Figure 1/1D/Spdyacko-XY-SYCE1&SYCP3&ACA.tif
- Figure 1/1D/Spdyacko-XY-SYCE1.tif
- Figure 1/1D/Spdyacko-XY-SYCP1&SYCP3&ACA.tif
- Figure 1/1D/Spdyacko-XY-SYCP1.tif
- Figure 1/1D/Spdyacko-XY-TEX12&SYCP3&ACA.tif
- Figure 1/1D/Spdyacko-XY-TEX12.tif
- Figure 1/1D/Spdyaflfl-XY-SYCE1&SYCP3&ACA.tif
- Figure 1/1D/Spdyaflfl-XY-SYCE1.tif
