# Supplementary material for: Speedy A governs non-homologous XY chromosome desynapsis as a unique prerequisite for XY loop-axis organization
Source: EMBO J. 2025 Aug 18;44(19):5509–36. doi: 10.1038/s44318-025-00528-8 (PMC12488978; doi:10.1038/s44318-025-00528-8)
Supplement: Supplementary file 5 — Source data Fig. 1 [file 44318_2025_528_MOESM5_ESM.zip › Figure 1/1B/KO efficiency.xlsx]

## Sheet: 2B-c
	Spdyafl/fl						SpdyacKO
	Pachynema	SpdyacKO cells	Total cell num	Percent			Pachynema	SpdyacKO cells	Total cell num	Percent
	Mouse 1	0	117	0			Mouse 1	67	103	65.0485
	Mouse 2	0	75	0			Mouse 2	47	66	71.2121
	Mouse 3	0	160	0			Mouse 3	42	60	70
			mean	0					mean	68.7536
