# Supplementary material for: Speedy A governs non-homologous XY chromosome desynapsis as a unique prerequisite for XY loop-axis organization
Source: EMBO J. 2025 Aug 18;44(19):5509–36. doi: 10.1038/s44318-025-00528-8 (PMC12488978; doi:10.1038/s44318-025-00528-8)
Supplement: Supplementary file 5 — Source data Fig. 1 [file 44318_2025_528_MOESM5_ESM.zip › Figure 1/1C/X-Y synapsis.xlsx]

## Sheet: 2C-c
	2C-c
	Spdyafl/fl						SpdyacKO
	XY configurations	PAR synapsis or end-to-end association	X-Y separation	Full Y-X NH synapsis	Total cell num		XY configurations	PAR synapsis or end-to-end association	X-Y separation	Full Y-X NH synapsis	Total cell num
	Mouse 1	110	3	4	117		Mouse 1	47	13	45	105
	Percent	94.0171	2.5641	3.4188			Percent	44.7619	12.381	42.8571
	Mouse 2	71	2	2	75		Mouse 2	37	1	28	66
	Percent	94.66	2.66667	2.66667			Percent	56.0606	1.51515	42.4242
	Mouse 3	151	2	6	159		Mouse 3	30	0	38	68
	Percent	94.9686	1.25786	3.77358			Percent	44.1176	0	55.8824
	mean	94.5485	2.16288	3.28635			mean	48.3134	4.63203	47.0546
