# Supplementary material for: Speedy A governs non-homologous XY chromosome desynapsis as a unique prerequisite for XY loop-axis organization
Source: EMBO J. 2025 Aug 18;44(19):5509–36. doi: 10.1038/s44318-025-00528-8 (PMC12488978; doi:10.1038/s44318-025-00528-8)
Supplement: Supplementary file 6 — Source data Fig. 2 [file 44318_2025_528_MOESM6_ESM.zip]

Archive with 22 entries (16 files):
- Figure 2/
- Figure 2/2B/
- Figure 2/2B/Pac percent & KO efficiency.xlsx
- Figure 2/2B/SyncSpdyacko-SYCP3&SYCP1&SpdyA.tif
- Figure 2/2B/SyncSpdyaflfl-SYCP3&SYCP1&SpdyA.tif
- Figure 2/2C/
- Figure 2/2C/Sync (RA11.25) X-Y synapsis.xlsx
- Figure 2/2C/SyncSpdyacko-XY-SYCP3&ACA.tif
- Figure 2/2C/SyncSpdyaflfl-XY-SYCP3&ACA.tif
- Figure 2/2D/
- Figure 2/2D/MLH1 foci.xlsx
- Figure 2/2D/SyncSpdyacko-SYCP3&MLH1.tif
- Figure 2/2D/SyncSpdyacko-XY-SYCP3&MLH1.tif
- Figure 2/2D/SyncSpdyaflfl-SYCP3&MLH1.tif
- Figure 2/2D/SyncSpdyaflfl-XY-SYCP3&MLH1.tif
- Figure 2/2E/
- Figure 2/2E/FPKM of X-Y genes.xlsx
- Figure 2/2F/
- Figure 2/2F/sex body percent.xlsx
- Figure 2/2F/SyncSpdyacko-SEM-SB.tif
- Figure 2/2F/SyncSpdyacko-SEM-SC.tif
- Figure 2/2F/SyncSpdyacko-SEM.tif
