# Supplementary material for: Speedy A governs non-homologous XY chromosome desynapsis as a unique prerequisite for XY loop-axis organization
Source: EMBO J. 2025 Aug 18;44(19):5509–36. doi: 10.1038/s44318-025-00528-8 (PMC12488978; doi:10.1038/s44318-025-00528-8)
Supplement: Supplementary file 6 — Source data Fig. 2 [file 44318_2025_528_MOESM6_ESM.zip › Figure 2/2B/Pac percent & KO efficiency.xlsx]

## Sheet: 2B-c
	Sync-Spdyafl/fl					Sync-SpdyacKO
	Spermatocyte stage	Pachynema	Zygonema	Total cell num		Spermatocyte stage	Pachynema	Zygonema	Total cell num
	Mouse 1	163	0	163		Mouse 1	238	9	247
	Percent	100	0			Percent	96.3563	3.64372
	Mouse 2	305	1	306		Mouse 2	226	0	226
	Percent	99.6732	0.326797			Percent	100	0
	Mouse 3	251	0	251		Mouse 3	281	2	283
	Percent	100	0			Percent	99.2933	0.706714
	mean	99.8911	0.108932			mean	98.5499	1.45015

## Sheet: 2B-d
	2B-d
	Sync-SpdyacKO
	Pachynema	SpdyacKO cells	Total cell num	Percent
	Mouse 1	36	36	100
	Mouse 2	30	31	96.7742
	Mouse 3	149	172	86.6279
	Mouse 4	121	125	96.8
	Mouse 5	137	137	100
	Mouse 6	92	92	100
	Mouse 7	84	84	100
			mean	97.1717
