# Supplementary material for: Speedy A governs non-homologous XY chromosome desynapsis as a unique prerequisite for XY loop-axis organization
Source: EMBO J. 2025 Aug 18;44(19):5509–36. doi: 10.1038/s44318-025-00528-8 (PMC12488978; doi:10.1038/s44318-025-00528-8)
Supplement: Supplementary file 6 — Source data Fig. 2 [file 44318_2025_528_MOESM6_ESM.zip › Figure 2/2C/Sync (RA11.25) X-Y synapsis.xlsx]

## Sheet: 2C-c
	Sync-Spdyafl/fl						Sync-SpdyacKO
	XY configurations	PAR synapsis	X-Y separation	Full Y-X NH synapsis	Total cell num		XY configurations	PAR synapsis	X-Y separation	Full Y-X NH synapsis	Total cell num
	Mouse 1	88	1	1	90		Mouse 1	23	2	59	84
	Percent	97.7778	1.11111	1.11111			Percent	27.381	2.38095	70.2381
	Mouse 2	110	1	5	116		Mouse 2	35	4	98	137
	Percent	94.8276	0.862069	4.31034			Percent	25.5474	2.91971	71.5328
	Mouse 3	91	1	3	95		Mouse 3	27	2	63	92
	Percent	95.7895	1.05263	3.15789			Percent	29.3478	2.17391	68.4783
	mean	96.1316	1.0086	2.85978			mean	27.4254	2.49152	70.0831
