# Supplementary material for: Speedy A governs non-homologous XY chromosome desynapsis as a unique prerequisite for XY loop-axis organization
Source: EMBO J. 2025 Aug 18;44(19):5509–36. doi: 10.1038/s44318-025-00528-8 (PMC12488978; doi:10.1038/s44318-025-00528-8)
Supplement: Supplementary file 6 — Source data Fig. 2 [file 44318_2025_528_MOESM6_ESM.zip › Figure 2/2D/MLH1 foci.xlsx]

## Sheet: 2B-c
	Sync-Spdyafl/fl			Sync-SpdyacKO
	Cell No.	MLH1 foci num		Cell No.	MLH1 foci num
	#1	19		#1	22
	#2	23		#2	17
	#3	22		#3	18
	#4	23		#4	19
	#5	23		#5	24
	#6	20		#6	25
	#7	21		#7	19
	#8	23		#8	23
	#9	24		#9	19
	#10	19		#10	22
	#11	22		#11	24
	#12	23		#12	18
	#13	27		#13	23
	#14	23		#14	20
	#15	23		#15	21
	#16	23		#16	23
	#17	24		#17	18
	#18	20		#18	21
	#19	24		#19	20
	#20	22		#20	21
	#21	21		#21	20
	#22	21		#22	22
	#23	20		#23	21
	#24	21		#24	18
	#25	21		#25	22
	#26	21		#26	20
	#27	21		#27	19
	#28	24		#28	20
	#29	26		#29	22
	#30	22		#30	20
	#31	21		#31	16
	#32	24		#32	14
	#33	19		#33	14
	#34	19		#34	16
	#35	19		#35	17
	#36	19		#36	17
	#37	19		#37	18
	#38	20		#38	18
	#39	20		#39	18
	#40	20		#40	19
	#41	20		#41	19
	#42	20		#42	19
	#43	20		#43	19
	#44	20		#44	19
	#45	20		#45	19
	#46	20		#46	19
	#47	20		#47	20
	#48	20		#48	20
	#49	20		#49	20
	#50	20		#50	20
	#51	20		#51	20
	#52	21		#52	20
	#53	21		#53	20
	#54	21		#54	20
	#55	21		#55	21
	#56	21		#56	21
	#57	21		#57	21
	#58	21		#58	21
	#59	21		#59	22
	#60	21		#60	22
	#61	21		#61	22
	#62	21		#62	22
	#63	22		#63	22
	#64	22		#64	22
	#65	22		#65	23
	#66	22		#66	24
	#67	22		#67	24
	#68	22		#68	14
	#69	22		#69	15
	#70	22		#70	16
	#71	23		#71	17
	#72	23		#72	17
	#73	23		#73	17
	#74	23		#74	18
	#75	23		#75	19
	#76	24		#76	19
	#77	24		#77	19
	#78	26		#78	19
	#79	19		#79	19
	#80	19		#80	20
	#81	20		#81	20
	#82	20		#82	20
	#83	20		#83	20
	#84	20		#84	20
	#85	20		#85	20
	#86	21		#86	20
	#87	21		#87	20
	#88	21		#88	21
	#89	21		#89	21
	#90	21		#90	21
	#91	21		#91	21
	#92	22		#92	21
	#93	22		#93	21
	#94	22		#94	21
	#95	22		#95	22
	#96	22		#96	22
	#97	22		#97	22
	#98	22		#98	22
	#99	22		#99	22
	#100	22		#100	22
	#101	22		#101	22
	#102	22		#102	24
	#103	23
	#104	23
	#105	23
	#106	24
	#107	24
	#108	25
	#109	25
	#110	25
	#111	25
	#112	25
	#113	26
	#114	26
	#115	26
	#116	26
	#117	26
	#118	26
	#119	26

## Sheet: 2B-d
	Sync-Spdyafl/fl					Sync-SpdyacKO
	Pachynema	PAR with MLH1	Total cell num	Percent		Pachynema	PAR with MLH1	Total cell num	Percent
	Mouse 1	20	32	62.5		Mouse 1	23	31	74.19
	Mouse 2	29	46	63.04		Mouse 2	26	36	72.22
	Mouse 3	23	41	56.1		Mouse 3	25	35	71.43
