# Supplementary material for: Speedy A governs non-homologous XY chromosome desynapsis as a unique prerequisite for XY loop-axis organization
Source: EMBO J. 2025 Aug 18;44(19):5509–36. doi: 10.1038/s44318-025-00528-8 (PMC12488978; doi:10.1038/s44318-025-00528-8)
Supplement: Supplementary file 6 — Source data Fig. 2 [file 44318_2025_528_MOESM6_ESM.zip › Figure 2/2E/FPKM of X-Y genes.xlsx]

## Sheet: Non-DE genes (484)
geneID	gene_name	gene_chr	padj	log10Ctrl	log10cKO
ENSMUSG00000025262	Fam120c	X	0.999841	0.458572	0.459302
ENSMUSG00000042595	Fam199x	X	0.999533	0.538527	0.537752
ENSMUSG00000045284	Dcaf12l1	X	0.999471	1.066	1.06559
ENSMUSG00000009941	Nxf2	X	0.9992	1.52121	1.52117
ENSMUSG00000067764	Xlr5c	X	0.998492	0.597998	0.601416
ENSMUSG00000031388	Naa10	X	0.998338	0.232905	0.231546
ENSMUSG00000053211	Zfy1	Y	0.997697	0.0983506	0.099442
ENSMUSG00000055780	Usp26	X	0.997344	1.30737	1.30889
ENSMUSG00000063663	Brwd3	X	0.997344	0.664272	0.665646
ENSMUSG00000073293	Nudt10	X	0.997169	0.565665	0.566641
ENSMUSG00000041688	Amot	X	0.997169	0.555111	0.553849
ENSMUSG00000096520	Gm3376	Y	0.995828	0.556321	0.558531
ENSMUSG00000036699	Zcchc12	X	0.994386	0.694199	0.69034
ENSMUSG00000025268	Maged2	X	0.99418	1.83275	1.82953
ENSMUSG00000031197	Vbp1	X	0.993936	1.20911	1.2058
ENSMUSG00000079697	Gm5751	X	0.993898	0.955961	0.964044
ENSMUSG00000031200	Mtcp1	X	0.993898	0.43862	0.44369
ENSMUSG00000054994	AV320801	X	0.993898	0.255393	0.262598
ENSMUSG00000031162	Gata1	X	0.993073	1.40771	1.40488
ENSMUSG00000040363	Bcor	X	0.99305	0.279609	0.284587
ENSMUSG00000031095	Cul4b	X	0.992921	1.49783	1.50135
ENSMUSG00000050379	Sept6	X	0.992921	0.783462	0.779802
ENSMUSG00000031373	Car5b	X	0.992359	0.429939	0.425428
ENSMUSG00000064137	Rhox8	X	0.992179	1.92421	1.92813
ENSMUSG00000025264	Tsr2	X	0.992114	0.913412	0.916549
ENSMUSG00000031241	Tbx22	X	0.991652	0.643415	0.648606
ENSMUSG00000068270	Shroom4	X	0.991283	0.284697	0.280591
ENSMUSG00000025666	Tmem47	X	0.991208	0.660424	0.656541
ENSMUSG00000031242	2610002M06Rik	X	0.990639	0.443257	0.439684
ENSMUSG00000000881	Dlg3	X	0.988179	0.122562	0.126491
ENSMUSG00000031189	Aff2	X	0.986983	0.184199	0.197157
ENSMUSG00000036572	Upf3b	X	0.986167	0.953295	0.959834
ENSMUSG00000079536	Gm6880	X	0.985377	0.849467	0.839515
ENSMUSG00000044149	Nkrf	X	0.985058	0.552574	0.55958
ENSMUSG00000031109	Enox2	X	0.985058	0.317689	0.312191
ENSMUSG00000031438	Rnf128	X	0.984754	0.98466	0.976974
ENSMUSG00000050071	Bex1	X	0.984754	0.886444	0.875889
ENSMUSG00000002015	Bcap31	X	0.984092	1.66747	1.66072
ENSMUSG00000073062	Zxdb	X	0.983679	0.50251	0.495879
ENSMUSG00000073176	Zfp449	X	0.983173	0.417814	0.42631
ENSMUSG00000078208	Fthl17b	X	0.983069	0.122452	0.0986196
ENSMUSG00000046532	Ar	X	0.982972	0.844406	0.851948
ENSMUSG00000036022	Fam122b	X	0.982025	0.414679	0.422399
ENSMUSG00000095180	Rhox5	X	0.981115	0.785794	0.766693
ENSMUSG00000031347	Cetn2	X	0.981041	1.10792	1.09544
ENSMUSG00000083695	Rnf138rt1	X	0.979586	1.23205	1.24105
ENSMUSG00000016308	Ube2a	X	0.979251	0.510715	0.503057
ENSMUSG00000031278	Acsl4	X	0.979119	1.01237	1.02004
ENSMUSG00000079317	Trappc2	X	0.979119	0.664696	0.65433
ENSMUSG00000051224	Tceanc	X	0.979119	0.383431	0.393585
ENSMUSG00000046873	Mbtps2	X	0.979119	0.32721	0.335361
ENSMUSG00000031007	Atp6ap2	X	0.978425	1.1872	1.17644
ENSMUSG00000054850	Smim10l2a	X	0.978425	1.17304	1.16465
ENSMUSG00000041133	Smc1a	X	0.978425	1.07197	1.07893
ENSMUSG00000031403	Dkc1	X	0.978425	0.965375	0.95741
ENSMUSG00000042473	Tbc1d8b	X	0.978425	0.431427	0.439986
ENSMUSG00000031125	3830403N18Rik	X	0.978425	0.175415	0.198673
ENSMUSG00000031229	Atrx	X	0.977895	0.875209	0.865529
ENSMUSG00000000787	Ddx3x	X	0.976998	1.57232	1.57952
ENSMUSG00000036959	Bcorl1	X	0.976658	0.657032	0.669811
ENSMUSG00000025261	Huwe1	X	0.976604	1.47317	1.48393
ENSMUSG00000067567	Hdac8	X	0.976604	0.190795	0.212485
ENSMUSG00000091556	Gm14569	X	0.976395	2.07253	2.08689
ENSMUSG00000031107	Rbmx2	X	0.975961	0.873012	0.880897
ENSMUSG00000035847	Ids	X	0.974916	0.870889	0.879208
ENSMUSG00000031376	Atp2b3	X	0.974916	0.290303	0.274731
ENSMUSG00000025289	Prdx4	X	0.974873	1.55496	1.54327
ENSMUSG00000058147	Xlr3c	X	0.974873	0.919243	0.928919
ENSMUSG00000036782	Klhl13	X	0.974873	0.232703	0.247828
ENSMUSG00000052364	B630019K06Rik	X	0.973147	0.750116	0.764166
ENSMUSG00000037475	Thoc2	X	0.973064	1.1431	1.13163
ENSMUSG00000004221	Ikbkg	X	0.972791	0.63606	0.625944
ENSMUSG00000057836	Xlr3a	X	0.972027	0.326439	0.343289
ENSMUSG00000042712	Tceal9	X	0.971959	1.93517	1.95105
ENSMUSG00000050332	Amer1	X	0.971959	0.528186	0.538136
ENSMUSG00000049536	Tceal1	X	0.971959	0.37662	0.364023
ENSMUSG00000041245	Wnk3	X	0.971094	1.22617	1.21507
ENSMUSG00000054626	Xlr	X	0.969989	0.130824	0.110217
ENSMUSG00000034311	Kif4	X	0.968699	0.757608	0.741273
ENSMUSG00000044550	Tceal3	X	0.967159	0.0797168	0.0596967
ENSMUSG00000031370	Zrsr2	X	0.967125	0.881773	0.866885
ENSMUSG00000034160	Ogt	X	0.96614	1.80007	1.81212
ENSMUSG00000042515	Mum1l1	X	0.965798	1.65395	1.64475
ENSMUSG00000031012	Cask	X	0.965349	0.363902	0.374318
ENSMUSG00000025040	Fundc1	X	0.965195	0.70278	0.717226
ENSMUSG00000040855	Reps2	X	0.964978	0.357433	0.343718
ENSMUSG00000087403	Kantr	X	0.963527	0.519527	0.542821
ENSMUSG00000031226	Pbdc1	X	0.963514	0.616828	0.627915
ENSMUSG00000079699	Gm6592	X	0.963514	0.198484	0.16459
ENSMUSG00000031166	Wdr13	X	0.963362	1.12971	1.14031
ENSMUSG00000033792	Atp7a	X	0.962874	0.816616	0.80336
ENSMUSG00000008035	Mid1ip1	X	0.961452	1.55757	1.56882
ENSMUSG00000048040	Arxes2	X	0.961452	1.20863	1.19346
ENSMUSG00000015217	Hmgb3	X	0.961354	1.98133	1.99462
ENSMUSG00000031256	Cstf2	X	0.961354	0.928792	0.918558
ENSMUSG00000031093	Dock11	X	0.961354	0.685684	0.675145
ENSMUSG00000094378	Gm15097	X	0.960903	0.285736	0.307708
ENSMUSG00000047242	Taf9b	X	0.960713	1.13041	1.1485
ENSMUSG00000031299	Pdha1	X	0.960713	0.683254	0.697737
ENSMUSG00000095852	Gm10256	Y	0.960431	0.121835	0.0808978
ENSMUSG00000046774	8030474K03Rik	X	0.960095	1.28255	1.26884
ENSMUSG00000031429	Psmd10	X	0.960095	0.968748	0.986466
ENSMUSG00000039382	Wdr45	X	0.960095	0.472466	0.486332
ENSMUSG00000001962	Fam50a	X	0.959975	0.979562	0.965818
ENSMUSG00000055555	4930502E18Rik	X	0.958341	1.29678	1.30922
ENSMUSG00000072964	Bhlhb9	X	0.9582	1.1027	1.0893
ENSMUSG00000025860	Xiap	X	0.958182	0.765042	0.752089
ENSMUSG00000031155	Pim2	X	0.95746	0.896453	0.881643
ENSMUSG00000078317	F8a	X	0.95746	0.501357	0.530561
ENSMUSG00000031352	Hccs	X	0.957278	0.977153	0.961335
ENSMUSG00000031198	Fundc2	X	0.957085	0.89928	0.915619
ENSMUSG00000079387	Luzp4	X	0.957085	0.532949	0.550008
ENSMUSG00000062070	Pgk1	X	0.95699	1.2583	1.24243
ENSMUSG00000031201	Brcc3	X	0.956773	0.355832	0.374122
ENSMUSG00000071723	Gspt2	X	0.956163	0.986823	1.00041
ENSMUSG00000079509	Zfx	X	0.955944	0.794621	0.808525
ENSMUSG00000048355	Arxes1	X	0.955538	0.203883	0.231368
ENSMUSG00000036109	Mbnl3	X	0.954025	0.549008	0.535594
ENSMUSG00000036932	Aifm1	X	0.953199	1.10216	1.08372
ENSMUSG00000056537	Rlim	X	0.950126	1.11557	1.1312
ENSMUSG00000031333	Abcb7	X	0.950032	0.5015	0.487949
ENSMUSG00000031066	Usp11	X	0.949661	1.02302	1.00724
ENSMUSG00000031153	Gripap1	X	0.949661	0.593772	0.61112
ENSMUSG00000052676	Zmat1	X	0.949507	0.973072	0.992602
ENSMUSG00000069049	Eif2s3y	Y	0.949447	1.19155	1.17421
ENSMUSG00000025529	Zfp711	X	0.9492	1.17219	1.15853
ENSMUSG00000095872	Gm15128	X	0.948128	0.189426	0.236165
ENSMUSG00000001173	Ocrl	X	0.947379	0.836352	0.858133
ENSMUSG00000051827	Rhox2a	X	0.94539	0.527379	0.495209
ENSMUSG00000031217	Efnb1	X	0.944355	1.16924	1.14395
ENSMUSG00000023092	Fhl1	X	0.943944	1.39053	1.40483
ENSMUSG00000073295	Nudt11	X	0.942959	0.691065	0.669599
ENSMUSG00000067873	Htatsf1	X	0.942906	1.60025	1.57894
ENSMUSG00000031010	Usp9x	X	0.942215	1.38709	1.36845
ENSMUSG00000031425	Plp1	X	0.940515	0.309537	0.290415
ENSMUSG00000041229	Phf8	X	0.939849	1.32074	1.33907
ENSMUSG00000025332	Kdm5c	X	0.939649	1.16234	1.18051
ENSMUSG00000031171	Ftsj1	X	0.938889	0.634244	0.651804
ENSMUSG00000034555	Tex16	X	0.938889	0.612481	0.585073
ENSMUSG00000031428	Zcchc18	X	0.938889	0.0991465	0.0673994
ENSMUSG00000079487	Med12	X	0.938666	1.05395	1.07734
ENSMUSG00000031365	Zfp275	X	0.936629	1.28207	1.30761
ENSMUSG00000025862	Stag2	X	0.936629	0.914857	0.898307
ENSMUSG00000001128	Cfp	X	0.936629	0.685894	0.708543
ENSMUSG00000072479	Xlr5b	X	0.936629	0.615816	0.586858
ENSMUSG00000025287	Acot9	X	0.936409	0.942912	0.961998
ENSMUSG00000015342	Xk	X	0.936409	0.498754	0.478915
ENSMUSG00000031384	Asb9	X	0.935672	0.937258	0.966771
ENSMUSG00000073207	Ccdc160	X	0.93526	1.37801	1.35703
ENSMUSG00000109156	Gm45194	X	0.93526	0.323142	0.292588
ENSMUSG00000072923	Gm10439	X	0.935104	0.595748	0.550487
ENSMUSG00000031392	Irak1	X	0.93483	0.865426	0.844997
ENSMUSG00000053909	Rhox10	X	0.933413	0.439161	0.38368
ENSMUSG00000035427	Mageb4	X	0.933142	0.894882	0.92046
ENSMUSG00000045010	Gm4779	X	0.932704	1.37628	1.35483
ENSMUSG00000090110	Cmc4	X	0.931512	0.535811	0.506741
ENSMUSG00000044150	Bclaf3	X	0.931178	0.859729	0.885639
ENSMUSG00000061778	Mospd2	X	0.930821	0.388036	0.414037
ENSMUSG00000000266	Mid2	X	0.930652	0.46091	0.484791
ENSMUSG00000025742	Prps2	X	0.930607	0.453899	0.479691
ENSMUSG00000069053	Uba1y	Y	0.930607	1.32331	1.30465
ENSMUSG00000025265	Fgd1	X	0.930604	0.418001	0.439915
ENSMUSG00000000355	Mcts1	X	0.930279	0.936328	0.964314
ENSMUSG00000009406	Elk1	X	0.928962	0.538896	0.571782
ENSMUSG00000025630	Hprt	X	0.928283	1.57599	1.5414
ENSMUSG00000035246	Pcyt1b	X	0.927944	0.424855	0.461657
ENSMUSG00000031351	Zfp185	X	0.92661	0.450637	0.481148
ENSMUSG00000031323	Dmrtc1a	X	0.925485	1.58051	1.59976
ENSMUSG00000016239	Lonrf3	X	0.923933	1.71696	1.7383
ENSMUSG00000048007	Timm8a1	X	0.923929	0.808009	0.770609
ENSMUSG00000004317	Clcn5	X	0.923544	0.779555	0.753396
ENSMUSG00000031422	Morf4l2	X	0.922721	1.76149	1.78718
ENSMUSG00000046269	Usp27x	X	0.922474	0.868408	0.849752
ENSMUSG00000015668	Pdzd11	X	0.922474	0.73942	0.712996
ENSMUSG00000031266	Gla	X	0.921871	0.401542	0.427276
ENSMUSG00000091497	Gm44	X	0.921517	0.518511	0.565715
ENSMUSG00000039201	Tbc1d25	X	0.921018	1.00142	1.02319
ENSMUSG00000040749	Siah1b	X	0.920522	1.11678	1.14023
ENSMUSG00000035476	Tab3	X	0.920522	1.08259	1.06422
ENSMUSG00000025266	Gnl3l	X	0.920522	0.626335	0.652705
ENSMUSG00000032750	Gab3	X	0.918819	0.227518	0.193401
ENSMUSG00000068457	Uty	Y	0.918819	0.398596	0.368028
ENSMUSG00000069044	Usp9y	Y	0.918819	0.355141	0.326043
ENSMUSG00000063785	Utp14a	X	0.918814	0.698147	0.722847
ENSMUSG00000067194	Eif1ax	X	0.918251	1.1575	1.18097
ENSMUSG00000036537	Rnf113a1	X	0.918251	0.137925	0.194323
ENSMUSG00000002006	Pdzd4	X	0.918251	0.220408	0.182243
ENSMUSG00000031309	Rps6ka3	X	0.917983	1.02981	1.05239
ENSMUSG00000079316	Rab9	X	0.917983	1.00317	1.03594
ENSMUSG00000031311	Nono	X	0.916402	1.48732	1.51224
ENSMUSG00000034480	Diaph2	X	0.915607	0.908039	0.937076
ENSMUSG00000031105	Slc25a14	X	0.915607	0.832945	0.799884
ENSMUSG00000064127	Med14	X	0.915607	0.489305	0.455698
ENSMUSG00000031134	Rbmx	X	0.913394	0.910155	0.877979
ENSMUSG00000067649	Mageb18	X	0.912623	0.340653	0.37857
ENSMUSG00000031378	Abcd1	X	0.912352	0.283245	0.319367
ENSMUSG00000031137	Fgf13	X	0.91126	0.629141	0.599107
ENSMUSG00000081443	Gm3880	X	0.911212	0.868259	0.802087
ENSMUSG00000035062	Zc4h2	X	0.909934	0.349244	0.312907
ENSMUSG00000048047	Zbtb33	X	0.909934	0.735098	0.759933
ENSMUSG00000109368	Gm45015	X	0.909934	0.00973441	0.08215
ENSMUSG00000079593	Gm14597	X	0.909687	0.555862	0.616853
ENSMUSG00000031262	Cenpi	X	0.907759	0.498368	0.471332
ENSMUSG00000035045	Zc3h12b	X	0.907264	0.0656563	0.110786
ENSMUSG00000033361	Prrg3	X	0.90646	0.0582886	0.0995696
ENSMUSG00000023074	Mospd1	X	0.903553	0.597497	0.631465
ENSMUSG00000051579	Tceal8	X	0.903524	0.9965	1.02712
ENSMUSG00000043384	Gprasp1	X	0.903126	1.45065	1.47726
ENSMUSG00000031393	Mecp2	X	0.902592	0.407713	0.442274
ENSMUSG00000047344	Lancl3	X	0.902592	0.118607	0.0629444
ENSMUSG00000040621	Gemin8	X	0.902034	0.649462	0.685638
ENSMUSG00000067878	Map7d3	X	0.901279	0.717633	0.763563
ENSMUSG00000025626	Phf6	X	0.901279	0.383667	0.349823
ENSMUSG00000031292	Cdkl5	X	0.900639	0.0566106	0.0240964
ENSMUSG00000035967	Ints6l	X	0.900455	1.24513	1.27959
ENSMUSG00000067377	Tspan6	X	0.899404	0.424498	0.463543
ENSMUSG00000050424	Pnma5	X	0.898261	1.07758	1.0544
ENSMUSG00000073125	Xlr3b	X	0.898261	0.507507	0.561297
ENSMUSG00000034403	Pja1	X	0.898215	1.76776	1.79204
ENSMUSG00000041649	Klf8	X	0.898215	0.580916	0.619056
ENSMUSG00000069045	Ddx3y	Y	0.893722	1.13224	1.09586
ENSMUSG00000034055	Phka1	X	0.893449	0.819015	0.794232
ENSMUSG00000031295	Phka2	X	0.892165	0.872092	0.897551
ENSMUSG00000035725	Prkx	X	0.891081	0.597619	0.623364
ENSMUSG00000033578	Tmem35a	X	0.890449	1.52714	1.55627
ENSMUSG00000059708	Akap17b	X	0.890011	0.665885	0.694142
ENSMUSG00000089768	Tmsb15b1	X	0.888032	0.420081	0.495944
ENSMUSG00000031431	Tsc22d3	X	0.886872	1.42129	1.38569
ENSMUSG00000067369	Trmt2b	X	0.885288	0.664726	0.694136
ENSMUSG00000031430	Vsig1	X	0.884007	1.28408	1.31839
ENSMUSG00000051159	Cited1	X	0.882433	1.91032	1.94801
ENSMUSG00000048970	C1galt1c1	X	0.882104	0.242271	0.299123
ENSMUSG00000041658	Rragb	X	0.880098	1.42569	1.37668
ENSMUSG00000109745	1700018G05Rik	X	0.879255	1.65231	1.58589
ENSMUSG00000031146	Plp2	X	0.879255	0.860482	0.897904
ENSMUSG00000033436	Armcx2	X	0.879255	0.761046	0.807549
ENSMUSG00000031246	Sh3bgrl	X	0.879126	0.990496	1.03041
ENSMUSG00000073139	Tmem185a	X	0.876895	0.869425	0.905341
ENSMUSG00000045180	Shroom2	X	0.87585	0.302218	0.266555
ENSMUSG00000079642	Gm6268	X	0.874773	0.201741	0.129843
ENSMUSG00000031099	Smarca1	X	0.873995	0.996778	0.961226
ENSMUSG00000031231	Cox7b	X	0.871161	0.933825	0.983424
ENSMUSG00000031314	Taf1	X	0.869255	1.14741	1.11717
ENSMUSG00000031386	Hcfc1	X	0.86851	1.41866	1.46696
ENSMUSG00000046942	Mageb16	X	0.86851	1.0485	1.09098
ENSMUSG00000072969	Armcx5	X	0.86851	0.830478	0.859832
ENSMUSG00000015289	Lage3	X	0.867246	0.627623	0.676631
ENSMUSG00000046032	Snx12	X	0.8666	1.01362	0.979439
ENSMUSG00000056673	Kdm5d	Y	0.8666	0.299983	0.341209
ENSMUSG00000095082	Gm15091	X	0.866214	0.0403421	0.118615
ENSMUSG00000031150	Ccdc120	X	0.864645	0.533554	0.49763
ENSMUSG00000073007	Tent5d	X	0.864645	0.395378	0.448011
ENSMUSG00000002014	Ssr4	X	0.864327	0.851451	0.888904
ENSMUSG00000031156	Slc35a2	X	0.864327	0.45959	0.498108
ENSMUSG00000071748	Gm14698	X	0.864327	0.218824	0.173972
ENSMUSG00000055691	Gja6	X	0.863585	0.419005	0.47066
ENSMUSG00000061273	Mmgt1	X	0.863493	0.673876	0.638365
ENSMUSG00000031176	Dynlt3	X	0.860262	1.03121	1.07604
ENSMUSG00000044348	Slc25a53	X	0.859904	0.0643838	0.10545
ENSMUSG00000067276	Capn6	X	0.859847	0.789284	0.837464
ENSMUSG00000025665	Rps6ka6	X	0.858027	0.901961	0.863499
ENSMUSG00000078206	Fthl17d	X	0.857288	0.186515	0.266584
ENSMUSG00000060681	Slc9a6	X	0.857267	0.877291	0.846906
ENSMUSG00000031283	Chrdl1	X	0.854595	0.0625848	0.126392
ENSMUSG00000060090	Rp2	X	0.853598	0.243977	0.293989
ENSMUSG00000031290	Lrch2	X	0.853598	0.2179	0.168319
ENSMUSG00000073243	Gm9	X	0.853273	0.000851979	0.139968
ENSMUSG00000041353	Tmem29	X	0.851356	0.634891	0.689713
ENSMUSG00000000223	Drp2	X	0.850249	0.91404	0.961665
ENSMUSG00000096966	Gm18336	X	0.850249	0.975444	0.928965
ENSMUSG00000032806	Slc10a3	X	0.850249	0.559812	0.615927
ENSMUSG00000051220	Ercc6l	X	0.850249	0.455268	0.420577
ENSMUSG00000041552	Ptchd1	X	0.850249	0.293135	0.366777
ENSMUSG00000031103	Elf4	X	0.849016	0.54601	0.599013
ENSMUSG00000041476	Smpx	X	0.848731	1.41109	1.45058
ENSMUSG00000006423	C330007P06Rik	X	0.848731	0.431361	0.478616
ENSMUSG00000079845	Xlr4a	X	0.847616	0.734131	0.676253
ENSMUSG00000037010	Apln	X	0.847616	0.0287709	0.113318
ENSMUSG00000079480	Pin4	X	0.846805	0.786844	0.848626
ENSMUSG00000023443	Esx1	X	0.84113	1.84518	1.76822
ENSMUSG00000049804	Armcx4	X	0.840309	0.406083	0.32701
ENSMUSG00000031245	Hmgn5	X	0.840304	1.47068	1.52624
ENSMUSG00000079435	Rpl36a	X	0.840092	1.39742	1.45947
ENSMUSG00000031059	Ndufb11	X	0.83961	1.46911	1.5167
ENSMUSG00000038344	Txlng	X	0.83961	0.470503	0.508516
ENSMUSG00000031148	Gpkow	X	0.83908	1.25264	1.28268
ENSMUSG00000071815	Fthl17e	X	0.837874	0.427839	0.337004
ENSMUSG00000039278	Pcsk1n	X	0.837138	1.85222	1.66614
ENSMUSG00000037341	Slc9a7	X	0.835269	0.393361	0.442013
ENSMUSG00000031119	Gpc4	X	0.833374	1.26806	1.31078
ENSMUSG00000033460	Armcx1	X	0.830104	0.662383	0.717598
ENSMUSG00000079476	1700011M02Rik	X	0.829962	1.80032	1.85794
ENSMUSG00000054737	Zfp182	X	0.829869	0.293509	0.372847
ENSMUSG00000015291	Gdi1	X	0.829154	1.18733	1.13785
ENSMUSG00000001127	Araf	X	0.828962	0.989388	1.02641
ENSMUSG00000095562	Gm21887	X	0.82692	1.17478	1.35975
ENSMUSG00000031232	Magt1	X	0.823162	0.988358	0.935743
ENSMUSG00000009596	Taf7l	X	0.821771	1.84219	1.80316
ENSMUSG00000051851	Rtl8c	X	0.820592	0.910191	0.998685
ENSMUSG00000046449	Nexmif	X	0.820592	0.465528	0.422973
ENSMUSG00000031337	Mtm1	X	0.820592	0.260738	0.303401
ENSMUSG00000031310	Zmym3	X	0.819224	1.62952	1.67004
ENSMUSG00000047694	Yipf6	X	0.818994	0.81343	0.766395
ENSMUSG00000031303	Map3k15	X	0.817701	0.713488	0.655116
ENSMUSG00000079460	4933403O08Rik	X	0.816754	0.221159	0.134815
ENSMUSG00000009995	Taz	X	0.816188	0.972354	1.01356
ENSMUSG00000031398	Plxna3	X	0.815895	0.369011	0.433373
ENSMUSG00000050029	Rap2c	X	0.814741	1.05235	1.09258
ENSMUSG00000042225	Ammecr1	X	0.814741	0.950049	0.911899
ENSMUSG00000047045	Tmem164	X	0.814741	0.495473	0.545816
ENSMUSG00000045103	Dmd	X	0.814741	0.16991	0.229844
ENSMUSG00000095741	Rhox2f	X	0.81357	0.0424551	0.168311
ENSMUSG00000031207	Msn	X	0.811275	0.513565	0.578769
ENSMUSG00000035776	Cd99l2	X	0.808445	1.13086	1.16809
ENSMUSG00000035150	Eif2s3x	X	0.806035	0.831941	0.885555
ENSMUSG00000031158	Timm17b	X	0.80484	1.05418	0.985542
ENSMUSG00000025151	Maged1	X	0.804603	2.53055	2.56857
ENSMUSG00000061082	Plac1	X	0.803956	0.591346	0.658526
ENSMUSG00000043453	Magea10	X	0.803718	0.603752	0.53527
ENSMUSG00000001964	Emd	X	0.799651	0.909208	0.988904
ENSMUSG00000064016	Gm648	X	0.799557	0.769859	0.668515
ENSMUSG00000058328	Xlr5a	X	0.799557	0.620315	0.547179
ENSMUSG00000045427	Hnrnph2	X	0.799342	1.02935	1.07083
ENSMUSG00000045237	1110012L19Rik	X	0.799342	0.715919	0.780856
ENSMUSG00000045179	Sox3	X	0.79731	1.49093	1.40986
ENSMUSG00000031149	Praf2	X	0.797198	0.281289	0.362057
ENSMUSG00000025283	Sat1	X	0.793535	1.16813	1.22551
ENSMUSG00000071773	Rhox1	X	0.793535	0.399862	0.281635
ENSMUSG00000025037	Maoa	X	0.789061	0.306813	0.367382
ENSMUSG00000031170	Slc38a5	X	0.786817	0.764494	0.847467
ENSMUSG00000079432	Gm15023	X	0.786044	0.202764	0.289719
ENSMUSG00000071679	Rtl4	X	0.786044	0.0398697	0.13949
ENSMUSG00000042750	Bex2	X	0.785428	1.48873	1.55715
ENSMUSG00000079626	Rhox7b	X	0.784458	0.262866	0.135938
ENSMUSG00000031357	Syap1	X	0.783946	1.71887	1.76618
ENSMUSG00000036769	Wdr44	X	0.783946	0.347003	0.277257
ENSMUSG00000058254	Tspan7	X	0.783326	0.542121	0.5906
ENSMUSG00000033965	Slc16a2	X	0.78096	0.840534	0.895013
ENSMUSG00000031284	Pak3	X	0.780752	0.654344	0.714113
ENSMUSG00000071708	Sms	X	0.780752	0.675349	0.635015
ENSMUSG00000031397	Tktl1	X	0.780395	1.18203	1.23273
ENSMUSG00000079508	Apoo	X	0.778651	0.856131	0.919971
ENSMUSG00000000838	Fmr1	X	0.778635	1.08217	1.03976
ENSMUSG00000072944	Nup62cl	X	0.777518	1.20284	1.25078
ENSMUSG00000025272	Tro	X	0.777518	0.412788	0.470692
ENSMUSG00000049047	Armcx3	X	0.777518	0.220469	0.320893
ENSMUSG00000031145	Prickle3	X	0.777518	0.159549	0.222723
ENSMUSG00000015214	Mtmr1	X	0.776142	1.04421	1.09244
ENSMUSG00000049775	Tmsb4x	X	0.775107	2.29675	2.34479
ENSMUSG00000031383	Dusp9	X	0.77479	0.731722	0.819389
ENSMUSG00000031154	Otud5	X	0.773831	1.29938	1.23141
ENSMUSG00000031065	Cdk16	X	0.771378	1.62491	1.6646
ENSMUSG00000039231	Suv39h1	X	0.771378	0.917379	0.862971
ENSMUSG00000042498	D330045A20Rik	X	0.771197	0.767735	0.841302
ENSMUSG00000052854	Nrk	X	0.769266	0.210071	0.324242
ENSMUSG00000025038	Efhc2	X	0.769266	0.142338	0.257564
ENSMUSG00000063728	Magea6	X	0.769058	0.331164	0.452004
ENSMUSG00000060967	Etd	X	0.761881	1.74605	1.80956
ENSMUSG00000095698	Rhox2d	X	0.761035	0.298219	0.133092
ENSMUSG00000031353	Rbbp7	X	0.759836	1.76179	1.81359
ENSMUSG00000001924	Uba1	X	0.758898	1.75606	1.79283
ENSMUSG00000042903	Foxo4	X	0.754963	0.765122	0.820472
ENSMUSG00000002012	Pnck	X	0.753487	0.172472	0.267594
ENSMUSG00000041718	Alg13	X	0.750518	0.832652	0.884244
ENSMUSG00000043929	Klhl15	X	0.748868	0.678075	0.616973
ENSMUSG00000037315	Jade3	X	0.747213	1.51663	1.56762
ENSMUSG00000031349	Nsdhl	X	0.747213	0.479082	0.561845
ENSMUSG00000081044	AU015836	X	0.746753	1.70308	1.77094
ENSMUSG00000073131	Vma21	X	0.745609	0.678256	0.612797
ENSMUSG00000079479	Gm9112	X	0.74332	1.6505	1.74511
ENSMUSG00000057000	Nxf3	X	0.742937	2.16725	2.25038
ENSMUSG00000002010	Idh3g	X	0.733844	1.21801	1.28801
ENSMUSG00000031168	Ebp	X	0.729538	1.036	1.10313
ENSMUSG00000025531	Chm	X	0.728374	0.349328	0.420527
ENSMUSG00000036916	Zfp280c	X	0.72809	0.825799	0.918896
ENSMUSG00000042271	Nxt2	X	0.727376	0.661798	0.723276
ENSMUSG00000025658	Cnksr2	X	0.726315	0.158123	0.094991
ENSMUSG00000041096	Tspyl2	X	0.7214	1.75063	1.8185
ENSMUSG00000016409	Nkap	X	0.712433	0.586129	0.496452
ENSMUSG00000035232	Pdk3	X	0.709053	1.47117	1.51246
ENSMUSG00000073130	Gm1141	X	0.703861	0.682494	0.822543
ENSMUSG00000057421	Las1l	X	0.703666	0.900768	0.957293
ENSMUSG00000031328	Flna	X	0.7031	1.24844	1.31791
ENSMUSG00000059401	Mamld1	X	0.702545	0.766905	0.87649
ENSMUSG00000067360	Pramel3	X	0.696244	0.336432	0.441261
ENSMUSG00000031157	Pqbp1	X	0.693176	1.0241	1.08882
ENSMUSG00000019087	Atp6ap1	X	0.689749	1.34966	1.41033
ENSMUSG00000031060	Rbm10	X	0.689749	1.03841	1.11056
ENSMUSG00000035395	Pet2	X	0.687765	0.530925	0.447255
ENSMUSG00000072966	Gprasp2	X	0.685868	1.48124	1.53941
ENSMUSG00000017057	Il13ra1	X	0.682845	0.500571	0.593004
ENSMUSG00000025525	Apool	X	0.678405	0.3614	0.442501
ENSMUSG00000031227	Magee1	X	0.675178	0.279462	0.361167
ENSMUSG00000055653	Gpc3	X	0.675065	0.568149	0.663236
ENSMUSG00000031360	Ctps2	X	0.67347	0.735483	0.816207
ENSMUSG00000051582	Otud6a	X	0.673121	0.81188	0.690751
ENSMUSG00000031432	Prps1	X	0.665991	1.29994	1.34922
ENSMUSG00000079418	Atg4a	X	0.64765	0.441602	0.541311
ENSMUSG00000031400	G6pdx	X	0.646204	1.12128	1.20463
ENSMUSG00000031320	Rps4x	X	0.643596	1.68895	1.77396
ENSMUSG00000031221	Igbp1	X	0.639954	0.444172	0.528948
ENSMUSG00000025246	Tbl1x	X	0.634942	1.18839	1.26128
ENSMUSG00000031089	Slc6a14	X	0.633322	0.814928	0.728323
ENSMUSG00000000134	Tfe3	X	0.631403	1.08403	1.15387
ENSMUSG00000031255	Sytl4	X	0.628414	1.29317	1.3652
ENSMUSG00000031169	Porcn	X	0.625291	0.620809	0.714727
ENSMUSG00000016382	Pls3	X	0.624186	0.883604	0.976918
ENSMUSG00000073027	Dmrtc1b	X	0.624186	0.774263	0.848973
ENSMUSG00000009670	Tex11	X	0.613658	1.54478	1.45059
ENSMUSG00000036502	Tmem255a	X	0.604976	0.193238	0.37304
ENSMUSG00000050197	Rhox13	X	0.604283	1.53185	1.36599
ENSMUSG00000086316	Nbdy	X	0.602337	0.699447	0.797273
ENSMUSG00000046180	4930550L24Rik	X	0.601823	1.6401	1.70482
ENSMUSG00000096768	Gm47283	Y	0.601761	0.711786	1.00622
ENSMUSG00000031139	Mcf2	X	0.599143	0.457891	0.540959
ENSMUSG00000045330	4933402E13Rik	X	0.586025	1.95134	1.81677
ENSMUSG00000016427	Ndufa1	X	0.580343	1.63346	1.72078
ENSMUSG00000051257	Trap1a	X	0.579207	1.28735	1.13851
ENSMUSG00000062949	Atp11c	X	0.567594	0.825021	0.750634
ENSMUSG00000035277	Arx	X	0.565752	0.191587	0.318602
ENSMUSG00000015290	Ubl4a	X	0.564921	0.848041	0.931158
ENSMUSG00000001134	Uxt	X	0.562668	0.400449	0.531453
ENSMUSG00000031387	Renbp	X	0.557491	0.168249	0.30192
ENSMUSG00000042386	Tex13b	X	0.553372	1.60216	1.4787
ENSMUSG00000073294	AU022751	X	0.549369	0.849607	0.717806
ENSMUSG00000037369	Kdm6a	X	0.543887	0.693265	0.602389
ENSMUSG00000036985	Zdhhc9	X	0.538851	0.80835	0.891098
ENSMUSG00000031409	Tceal6	X	0.531053	0.843782	1.00123
ENSMUSG00000067925	Rtl8a	X	0.528826	0.469301	0.613923
ENSMUSG00000006373	Pgrmc1	X	0.527778	1.8076	1.87228
ENSMUSG00000006678	Pola1	X	0.516513	0.336508	0.229967
ENSMUSG00000041020	Map7d2	X	0.514109	0.989779	1.06121
ENSMUSG00000062184	Hs6st2	X	0.509947	1.02382	0.906878
ENSMUSG00000031274	Col4a5	X	0.50525	0.617943	0.71995
ENSMUSG00000047844	Bex4	X	0.503387	1.68645	1.76773
ENSMUSG00000031362	Xlr4c	X	0.493194	0.565559	0.415434
ENSMUSG00000031174	Rpgr	X	0.488275	0.395312	0.300267
ENSMUSG00000050148	Ubqln2	X	0.480497	1.42935	1.51599
ENSMUSG00000094196	Magea3	X	0.479194	0.175507	0.45909
ENSMUSG00000031161	Hdac6	X	0.47674	1.78701	1.84854
ENSMUSG00000031399	Fam3a	X	0.476463	0.558428	0.667561
ENSMUSG00000019088	Dnase1l1	X	0.476224	0.142815	0.295226
ENSMUSG00000031239	Itm2a	X	0.471944	0.57599	0.739878
ENSMUSG00000016534	Lamp2	X	0.471402	1.04404	1.1249
ENSMUSG00000067768	Xlr4b	X	0.468661	0.371776	0.240799
ENSMUSG00000025260	Hsd17b10	X	0.467055	1.25774	1.34308
ENSMUSG00000031167	Rbm3	X	0.452957	1.1494	1.25153
ENSMUSG00000031371	Haus7	X	0.433966	1.55055	1.63875
ENSMUSG00000035522	Tsga8	X	0.427472	0.476829	0.713516
ENSMUSG00000044148	1810030O07Rik	X	0.423563	0.745894	0.842832
ENSMUSG00000031375	Bgn	X	0.421237	0.941411	1.12124
ENSMUSG00000025056	Nr0b1	X	0.414433	1.36082	1.24943
ENSMUSG00000016319	Slc25a5	X	0.395001	1.61931	1.71912
ENSMUSG00000062170	Fmr1nb	X	0.387738	1.14674	0.891042
ENSMUSG00000108981	Gm15262	X	0.380094	1.13556	1.03283
ENSMUSG00000031402	Mpp1	X	0.375896	0.114685	0.289984
ENSMUSG00000041115	Iqsec2	X	0.371085	0.218473	0.333248
ENSMUSG00000072249	Fthl17f	X	0.362921	0.585344	0.350186
ENSMUSG00000047238	Mageh1	X	0.348119	0.445924	0.615289
ENSMUSG00000008682	Rpl10	X	0.318121	1.72664	1.85473
ENSMUSG00000054727	1700013H16Rik	X	0.304816	1.4321	1.25418
ENSMUSG00000051592	Ccnb3	X	0.289092	0.349042	0.114302
ENSMUSG00000031327	Chic1	X	0.281341	0.420694	0.281949
ENSMUSG00000019558	Slc6a8	X	0.236096	0.0860873	0.254673
ENSMUSG00000079584	Gm364	X	0.229487	1.31142	1.13355
ENSMUSG00000073177	Gm773	X	0.224273	0.990705	0.818207
ENSMUSG00000079641	Rpl39	X	0.217988	1.40782	1.52622
ENSMUSG00000067924	Rtl8b	X	0.201274	0.60804	0.755122
ENSMUSG00000043549	Fam90a1b	X	0.201274	0.791478	0.677022
ENSMUSG00000079350	Magea8	X	0.184408	0.55639	0.752355
ENSMUSG00000031381	Piga	X	0.164976	0.489941	0.625222
ENSMUSG00000048155	H2bfm	X	0.14913	0.268227	0.527218
ENSMUSG00000033343	Magea4	X	0.131601	0.521351	0.181059
ENSMUSG00000031367	Ap1s2	X	0.129536	0.817859	0.945541
ENSMUSG00000025257	Ribc1	X	0.128907	0.43295	0.665123
ENSMUSG00000079349	Magea5	X	0.100559	0.37531	0.596852
ENSMUSG00000031216	Stard8	X	0.0512024	0.873629	1.00555
ENSMUSG00000031434	Morc4	X	0.0481734	0.23193	0.0574586
ENSMUSG00000046432	Bex3	X	0.0462856	1.53404	1.68587
ENSMUSG00000031329	Tsx	X	0.0205831	1.30014	1.49323
ENSMUSG00000031342	Gpm6b	X	0.0171115	0.831707	1.01596
ENSMUSG00000040586	Ofd1	X	0.00941975	0.796489	0.949958
ENSMUSG00000000037	Scml2	X	0.00692665	1.33106	1.49243
ENSMUSG00000031358	Msl3	X	0.00027231	0.789366	1.01822
