# Supplementary material for: Speedy A governs non-homologous XY chromosome desynapsis as a unique prerequisite for XY loop-axis organization
Source: EMBO J. 2025 Aug 18;44(19):5509–36. doi: 10.1038/s44318-025-00528-8 (PMC12488978; doi:10.1038/s44318-025-00528-8)
Supplement: Supplementary file 6 — Source data Fig. 2 [file 44318_2025_528_MOESM6_ESM.zip › Figure 2/2F/sex body percent.xlsx]

## Sheet: 2F-b
	Sync-Spdyafl/fl					Sync-SpdyacKO
	Pachytene cells	With sex body	Total cell num	Percent		Pachytene cells	With sex body	Total cell num	Percent
	Mouse 1	49	114	42.98		Mouse 1	18	34	52.94
	Mouse 2	27	48	56.25		Mouse 2	80	165	48.48
			mean	49.615				mean	50.71
