# Supplementary material for: Speedy A governs non-homologous XY chromosome desynapsis as a unique prerequisite for XY loop-axis organization
Source: EMBO J. 2025 Aug 18;44(19):5509–36. doi: 10.1038/s44318-025-00528-8 (PMC12488978; doi:10.1038/s44318-025-00528-8)
Supplement: Supplementary file 7 — Source data Fig. 3 [file 44318_2025_528_MOESM7_ESM.zip]

Archive with 13 entries (10 files):
- Figure 3/
- Figure 3/3C/
- Figure 3/3C/Sync (RA13) X-Y NH synapsis.xlsx
- Figure 3/3C/SyncSpdyacko-SYCP3&SYCP1&ACA.tif
- Figure 3/3C/SyncSpdyacko-XY-SYCP3&SYCP1&ACA.tif
- Figure 3/3C/SyncSpdyaflfl-SYCP3&SYCP1&ACA.tif
- Figure 3/3C/SyncSpdyaflfl-XY-SYCP3&SYCP1&ACA.tif
- Figure 3/3D/
- Figure 3/3D/Accumulated macroH2A1 on Y PCH.xlsx
- Figure 3/3D/SyncSpdyacko-XY-macroH2A1&SYCP3&ACA-LP.tif
- Figure 3/3D/SyncSpdyacko-XY-macroH2A1&SYCP3&ACA-MLP.tif
- Figure 3/3D/SyncSpdyaflfl-XY-macroH2A1&SYCP3&ACA-LP.tif
- Figure 3/3D/SyncSpdyaflfl-XY-macroH2A1&SYCP3&ACA-MLP.tif
