# Supplementary material for: Speedy A governs non-homologous XY chromosome desynapsis as a unique prerequisite for XY loop-axis organization
Source: EMBO J. 2025 Aug 18;44(19):5509–36. doi: 10.1038/s44318-025-00528-8 (PMC12488978; doi:10.1038/s44318-025-00528-8)
Supplement: Supplementary file 7 — Source data Fig. 3 [file 44318_2025_528_MOESM7_ESM.zip › Figure 3/3C/Sync (RA13) X-Y NH synapsis.xlsx]

## Sheet: 3C-c
	Sync-Spdyafl/fl					Sync-SpdyacKO
	XY configurations	Full Y-X NH synapsis	Total cell num	Percent		XY configurations	Full Y-X NH synapsis	Total cell num	Percent
	Mouse 1	0	116	0		Mouse 1	53	104	50.9615
	Mouse 2	0	120	0		Mouse 2	21	117	17.9487
	Mouse 3	0	47	0		Mouse 3	29	85	34.12
			283					306
			mean	0				mean	34.3434
