# Supplementary material for: Speedy A governs non-homologous XY chromosome desynapsis as a unique prerequisite for XY loop-axis organization
Source: EMBO J. 2025 Aug 18;44(19):5509–36. doi: 10.1038/s44318-025-00528-8 (PMC12488978; doi:10.1038/s44318-025-00528-8)
Supplement: Supplementary file 7 — Source data Fig. 3 [file 44318_2025_528_MOESM7_ESM.zip › Figure 3/3D/Accumulated macroH2A1 on Y PCH.xlsx]

## Sheet: 3D-e
RA11.75	Sync-Spdyafl/fl					RA13	Sync-Spdyafl/fl
	Pachytene cells	macroH2A1 accumulation on Y PCH	Total cell num	Percent			Pachytene cells	macroH2A1 accumulation on Y PCH	Total cell num	Percent
	Mouse 1	2	34	5.88235			Mouse 1	35	44	79.5455
	Mouse 2	3	37	8.10811			Mouse 2	18	19	94.7368
	Mouse 3	1	40	2.5			Mouse 3	25	34	73.5294
			mean	5.49682					mean	82.6039
RA11.75	Sync-SpdyacKO					RA13	Sync-SpdyacKO
	Pachytene cells	macroH2A1 accumulation on Y PCH	Total cell num	Percent			Pachytene cells	macroH2A1 accumulation on Y PCH	Total cell num	Percent
	Mouse 1	0	28	0			Mouse 1	28	42	66.6667
	Mouse 2	2	44	4.54545			Mouse 2	16	17	94.1176
	Mouse 3	1	40	2.5			Mouse 3	28	38	73.6842
			mean	2.34848					mean	78.1562
