# Supplementary material for: Speedy A governs non-homologous XY chromosome desynapsis as a unique prerequisite for XY loop-axis organization
Source: EMBO J. 2025 Aug 18;44(19):5509–36. doi: 10.1038/s44318-025-00528-8 (PMC12488978; doi:10.1038/s44318-025-00528-8)
Supplement: Supplementary file 8 — Source data Fig. 4 [file 44318_2025_528_MOESM8_ESM.zip]

Archive with 25 entries (20 files):
- Figure 4/
- Figure 4/4A/
- Figure 4/4A/SyncSpdyacko-SYCP3.tif
- Figure 4/4A/SyncSpdyaflfl-SYCP3.tif
- Figure 4/4A/X-Y axis length.xlsx
- Figure 4/4B/
- Figure 4/4B/SyncSpdyacko-ChrY&gammaH2AX&SYCP3.tif
- Figure 4/4B/SyncSpdyacko-ChrY&SYCP3.tif
- Figure 4/4B/SyncSpdyacko-gammaH2AX&SYCP3.tif
- Figure 4/4B/SyncSpdyaflfl-ChrY&gammaH2AX&SYCP3.tif
- Figure 4/4B/SyncSpdyaflfl-ChrY&SYCP3.tif
- Figure 4/4B/SyncSpdyaflfl-gammaH2AX&SYCP3.tif
- Figure 4/4B/Y loop outside gammaH2AX area.xlsx
- Figure 4/4C/
- Figure 4/4C/SyncSpdyacko-ChrY&SCML2&SYCP3.tif
- Figure 4/4C/SyncSpdyacko-ChrY&SYCP3.tif
- Figure 4/4C/SyncSpdyacko-SCML2&SYCP3.tif
- Figure 4/4C/SyncSpdyaflfl-ChrY&SCML2&SYCP3.tif
- Figure 4/4C/SyncSpdyaflfl-ChrY&SYCP3.tif
- Figure 4/4C/SyncSpdyaflfl-SCML2&SYCP3.tif
- Figure 4/4C/Y loop outside SCML2 area.xlsx
- Figure 4/4D/
- Figure 4/4D/FK2 at Y-X NH synapsis region.xlsx
- Figure 4/4D/SyncSpdyacko-FK2&SYCP3&ACA.tif
- Figure 4/4D/SyncSpdyaflfl-FK2&SYCP3&ACA.tif
