# Supplementary material for: Speedy A governs non-homologous XY chromosome desynapsis as a unique prerequisite for XY loop-axis organization
Source: EMBO J. 2025 Aug 18;44(19):5509–36. doi: 10.1038/s44318-025-00528-8 (PMC12488978; doi:10.1038/s44318-025-00528-8)
Supplement: Supplementary file 8 — Source data Fig. 4 [file 44318_2025_528_MOESM8_ESM.zip › Figure 4/4A/X-Y axis length.xlsx]

## Sheet: 4A-c
	X axis/µm
RA13	Sync-Spdyafl/fl	Sync-SpdyacKO
	20.021	17.759
	19.224	14.131
	20.514	14.239
	24.009	12.512
	17.787	24.969
	17.639	17.342
	18.569	13.787
	20.509	20.91
	22.373	10.573
	16.298	21.218
	14.289	14.37
	16.574	11.586
	18.351	15.399
	16.704	15.539
	17.053	15.523
	14.478	13.151
	16.68	14.18
	21.27	18.092
	23.638	17.994
	17.701	16.304
	19.949	15.851
	17.429	14.347
	15.594	18.171
	24.741	13.421
	16.378	14.697
	22.586	22.087
	13.728	17.323
	13.51	19.864
	13.538	20.622
	14.339	15.602
	16.899	15.901
	17.378	16.259
	17.658	14.1
	19.21	15.302
	19.704	14.622
	15.422	13.097
	13.11	15.318
	13.862	15.423
	14.412	14.381
	14.6	18.355
	24.582	23.07
	15.843	20.463
	14.634	13.595
	17.303	13.18
	21.099	12.664
	11.836	13.656
	15.621	17.116
	14.574	19.148
	21.443	12.854
	15.467	14.461
	11.727	12.068
	13.364	14.434
	12.622	15.117
	14.133	15.969
	14.23	15.277
		13.304
		16.521
		13.586
		14.819
		15.588
		13.241
		20.204
		14.764
		19.128
		12.424
		12.911
		13.12

## Sheet: 4A-d
	Y axis/µm
RA13	Sync-Spdyafl/fl	Sync-SpdyacKO
	11.397	4.387
	8.834	2.541
	11.155	3.211
	10.341	2.367
	7.008	4.515
	8.076	6.577
	7.699	3.587
	10.392	4.035
	9.856	2.119
	6.16	5.92
	7.58	4.381
	6.745	2.855
	6.295	2.888
	6.238	4.264
	6.646	3.184
	7.223	3.609
	7.361	4.971
	12.275	5.16
	8.993	2.898
	6.989	3.9
	8.697	6.002
	9.506	4.188
	6.935	3.251
	10.223	4.231
	8.329	2.97
	9.368	5.485
	5.254	3.967
	5.438	6.735
	6.86	3.309
	6.826	5.265
	8.194	4.197
	8.045	3.46
	7.016	4.457
	7.925	3.087
	6.42	3.219
	8.251	4.081
	6.076	3.598
	6.038	3.686
	7.244	3.06
	6.839	3.731
	9.874	4.124
	6.995	2.546
	7.092	3.506
	8.414	3.119
	9.622	3.973
	6.122	2.834
	6.649	3.946
	6.336	5.723
	8.498	2.547
	7.65	3.391
	6.059	2.571
	6.427	3.214
	5.586	3.969
	5.79	4.579
	6.892	3.259
		3.24
		3.664
		4.339
		3.707
		3.569
		3.485
		4.841
		4.185
		6.183
		2.609
		3.09
		3.658

## Sheet: 4A-e
	Y/X axis ratio
RA13	Sync-Spdyafl/fl	Sync-SpdyacKO
	0.569252	0.24703
	0.45953	0.179817
	0.543775	0.225507
	0.430713	0.189178
	0.393996	0.180824
	0.457849	0.379253
	0.414616	0.260173
	0.506704	0.19297
	0.440531	0.200416
	0.37796	0.279008
	0.530478	0.304871
	0.406963	0.246418
	0.343033	0.187545
	0.373443	0.274406
	0.389726	0.205115
	0.498895	0.274428
	0.441307	0.350564
	0.577104	0.285209
	0.380447	0.161054
	0.394836	0.239205
	0.435962	0.378651
	0.545413	0.291908
	0.444722	0.178911
	0.413201	0.315252
	0.508548	0.202082
	0.41477	0.248336
	0.382721	0.229002
	0.402517	0.339056
	0.506722	0.16046
	0.476044	0.337457
	0.484881	0.263946
	0.462942	0.212805
	0.397327	0.316099
	0.412546	0.201738
	0.325822	0.220148
	0.535015	0.311598
	0.463463	0.234887
	0.435579	0.238994
	0.502637	0.212781
	0.468425	0.203269
	0.401676	0.17876
	0.44152	0.12442
	0.484625	0.257889
	0.486274	0.236646
	0.456041	0.313724
	0.517236	0.207528
	0.425645	0.230545
	0.434747	0.298882
	0.396306	0.198148
	0.494601	0.234493
	0.516671	0.213043
	0.480919	0.222669
	0.442561	0.262552
	0.409679	0.286743
	0.484329	0.213327
		0.243536
		0.221778
		0.319373
		0.250152
		0.228958
		0.263198
		0.239606
		0.28346
		0.323243
		0.209997
		0.239331
		0.278811
