# Supplementary material for: Speedy A governs non-homologous XY chromosome desynapsis as a unique prerequisite for XY loop-axis organization
Source: EMBO J. 2025 Aug 18;44(19):5509–36. doi: 10.1038/s44318-025-00528-8 (PMC12488978; doi:10.1038/s44318-025-00528-8)
Supplement: Supplementary file 8 — Source data Fig. 4 [file 44318_2025_528_MOESM8_ESM.zip › Figure 4/4B/Y loop outside gammaH2AX area.xlsx]

## Sheet: 4B-c
	Sync-SpdyacKO
RA13	Y chromatin loop signals outside γH2AX area (%)
	8.24524
	38.581
	7.13643
	29.0925
	51.6282
	35.9914
	32.29
	33.7118
	48.7173
	57.1841
	63.2054
	62.8018
	59.26
	52.5572
	2.75454
	43.9283
	46.4568
	37.634
	36.136
	27.7293
	43.5519
	45.9559
	41.2674
	36.2671
	48.6058
	49.9378
	18.0405
	50.2018
	72.1153
	16.7199
	16.131
