# Supplementary material for: Speedy A governs non-homologous XY chromosome desynapsis as a unique prerequisite for XY loop-axis organization
Source: EMBO J. 2025 Aug 18;44(19):5509–36. doi: 10.1038/s44318-025-00528-8 (PMC12488978; doi:10.1038/s44318-025-00528-8)
Supplement: Supplementary file 8 — Source data Fig. 4 [file 44318_2025_528_MOESM8_ESM.zip › Figure 4/4C/Y loop outside SCML2 area.xlsx]

## Sheet: 4B-c
	Sync-SpdyacKO
RA13	Y chromatin loop signals outside SCML2 area (%)
	34.7036
	76.2248
	31.7246
	56.6805
	62.3706
	19.0612
	22.007
	38.32
	56.8376
	9.09731
	26.053
	29.3572
	64.2883
	74.2589
	62.6498
	72.7574
	79.0302
	85.0484
	8.92512
	40.7673
	38.0579
	44.3424
	62.5176
	75.7561
	59.7449
	9.36283
	73.6077
	50.8655
	19.1019
	29.8873
	17.3138
	10.4667
	73.7235
	67.2807
	71.4639
	50.0461
	54.778
	45.7574
	59.1582
