# Supplementary material for: Speedy A governs non-homologous XY chromosome desynapsis as a unique prerequisite for XY loop-axis organization
Source: EMBO J. 2025 Aug 18;44(19):5509–36. doi: 10.1038/s44318-025-00528-8 (PMC12488978; doi:10.1038/s44318-025-00528-8)
Supplement: Supplementary file 8 — Source data Fig. 4 [file 44318_2025_528_MOESM8_ESM.zip › Figure 4/4D/FK2 at Y-X NH synapsis region.xlsx]

## Sheet: 4D-c
RA13	Sync-SpdyacKO
	Pachytene spermatocytes	no FK2 at full Y-X NH synapsis region	Total cell num	Percent
	Mouse 1	10	16	62.5
	Mouse 2	35	55	63.6364
	Mouse 3	9	17	52.9412
			88
			mean	59.6925
