# Supplementary material for: Speedy A governs non-homologous XY chromosome desynapsis as a unique prerequisite for XY loop-axis organization
Source: EMBO J. 2025 Aug 18;44(19):5509–36. doi: 10.1038/s44318-025-00528-8 (PMC12488978; doi:10.1038/s44318-025-00528-8)
Supplement: Supplementary file 9 — Source data Fig. 5 [file 44318_2025_528_MOESM9_ESM.zip]

Archive with 23 entries (17 files):
- Figure 5/
- Figure 5/5A/
- Figure 5/5A/Sync (RA10.25) X-Y synapsis.xlsx
- Figure 5/5B/
- Figure 5/5B/SyncSpdyacko-LaminB1&TRF1&SYCP1.tif
- Figure 5/5B/SyncSpdyaflfl-LaminB1&TRF1&SYCP1.tif
- Figure 5/5B/Tel-NE attachment at RA10.25.xlsx
- Figure 5/5C/
- Figure 5/5C/Percent of X-Y.xlsx
- Figure 5/5C/SyncSpdyacko-HORMAD1&LaminB1&ACA.tif
- Figure 5/5C/SyncSpdyacko-HORMAD1&LaminB1&SYCP1&ACA.tif
- Figure 5/5C/SyncSpdyaflfl-HORMAD1&LaminB1&ACA.tif
- Figure 5/5C/SyncSpdyaflfl-HORMAD1&LaminB1&SYCP1&ACA.tif
- Figure 5/5D/
- Figure 5/5D/SyncSpdyacko-SUN1&SYCP3.tif
- Figure 5/5D/SyncSpdyacko-XY-SUN1&SYCP3&ACA.tif
- Figure 5/5D/SyncSpdyaflfl-SUN1&SYCP3.tif
- Figure 5/5D/SyncSpdyaflfl-XY-SUN1&SYCP3&ACA.tif
- Figure 5/5E/
- Figure 5/5E/SyncSpdyacko-KASH5&SYCP3.tif
- Figure 5/5E/SyncSpdyacko-XY-KASH5&SYCP3&ACA.tif
- Figure 5/5E/SyncSpdyaflfl-KASH5&SYCP3.tif
- Figure 5/5E/SyncSpdyaflfl-XY-KASH5&SYCP3&ACA.tif
