# Supplementary material for: Speedy A governs non-homologous XY chromosome desynapsis as a unique prerequisite for XY loop-axis organization
Source: EMBO J. 2025 Aug 18;44(19):5509–36. doi: 10.1038/s44318-025-00528-8 (PMC12488978; doi:10.1038/s44318-025-00528-8)
Supplement: Supplementary file 9 — Source data Fig. 5 [file 44318_2025_528_MOESM9_ESM.zip › Figure 5/5A/Sync (RA10.25) X-Y synapsis.xlsx]

## Sheet: 5A
	Sync-Spdyafl/fl						Sync-SpdyacKO
	XY configurations	PAR synapsis	X-Y separation	Full Y-X NH synapsis	Total cell num		XY configurations	PAR synapsis	X-Y separation	Full Y-X NH synapsis	Total cell num
	Mouse 1	105	2	1	108		Mouse 1	28	4	71	103
	Percent	97.2222	1.85185	0.925926			Percent	27.1845	3.8835	68.932
	Mouse 2	82	1	5	88		Mouse 2	27	0	80	107
	Percent	93.1818	1.13636	5.68182			Percent	25.2336	0	74.7664
	Mouse 3	51	1	3	55		Mouse 3	10	5	73	88
	Percent	92.7273	1.81818	5.45455			Percent	11.3636	5.68182	82.9545
	mean	94.3771	1.60213	4.02076			mean	21.2606	3.18844	75.551
