# Supplementary material for: Speedy A governs non-homologous XY chromosome desynapsis as a unique prerequisite for XY loop-axis organization
Source: EMBO J. 2025 Aug 18;44(19):5509–36. doi: 10.1038/s44318-025-00528-8 (PMC12488978; doi:10.1038/s44318-025-00528-8)
Supplement: Supplementary file 9 — Source data Fig. 5 [file 44318_2025_528_MOESM9_ESM.zip › Figure 5/5B/Tel-NE attachment at RA10.25.xlsx]

## Sheet: 5B-c
RA10.25	Sync-Spdyafl/fl					RA10.25	Sync-SpdyacKO
	Pachytene cells	with Tel-NE attachment	Total cell num	Percent			Pachytene cells	with Tel-NE attachment	Total cell num	Percent
	Mouse 1	209	226	92.4779			Mouse 1	218	235	92.766
	Mouse 2	225	241	93.361			Mouse 2	209	226	92.4779
	Mouse 3	76	86	88.3721			Mouse 3	124	144	86.1111
	Mouse 4	84	102	82.3529			Mouse 4	113	136	83.0882
			655						741
			mean	89.141					mean	88.6108
