# Supplementary material for: Speedy A governs non-homologous XY chromosome desynapsis as a unique prerequisite for XY loop-axis organization
Source: EMBO J. 2025 Aug 18;44(19):5509–36. doi: 10.1038/s44318-025-00528-8 (PMC12488978; doi:10.1038/s44318-025-00528-8)
Supplement: Supplementary file 9 — Source data Fig. 5 [file 44318_2025_528_MOESM9_ESM.zip › Figure 5/5C/Percent of X-Y.xlsx]

## Sheet: 5C-c
RA10.25	Sync-Spdyafl/fl					RA10.25	Sync-SpdyacKO
	X-Y	with Tel-NE attachment	Total cell num	Percent			X-Y	with Tel-NE attachment	Total cell num	Percent
	Mouse 1	43	49	87.7551			Mouse 1	17	18	94.4444
	Mouse 2	9	9	100			Mouse 2	48	51	94.1176
	Mouse 3	40	43	93.0233			Mouse 3	45	49	91.8367
			101						118
			mean	93.5928					mean	93.4663
