# Supplementary material for: Speedy A governs non-homologous XY chromosome desynapsis as a unique prerequisite for XY loop-axis organization
Source: EMBO J. 2025 Aug 18;44(19):5509–36. doi: 10.1038/s44318-025-00528-8 (PMC12488978; doi:10.1038/s44318-025-00528-8)
Supplement: Supplementary file 10 — Source data Fig. 6 [file 44318_2025_528_MOESM10_ESM.zip]

Archive with 22 entries (18 files):
- Figure 6/
- Figure 6/6B/
- Figure 6/6B/SyncTrf1cko-XY-SYCP1&SYCP3&ACA.tif
- Figure 6/6B/SyncTrf1cko-XY-SYCP3&TRF1.tif
- Figure 6/6B/SyncTrf1flfl-XY-SYCP3&TRF1.tif
- Figure 6/6B/X-Y synapsis in SyncTrf1cko.xlsx
- Figure 6/6C/
- Figure 6/6C/SpdyA in Trf1cko.xlsx
- Figure 6/6C/SyncTrf1cko-XY(a)-SpdyA&SYCP3&ACA.tif
- Figure 6/6C/SyncTrf1cko-XY(a)-SpdyA.tif
- Figure 6/6C/SyncTrf1cko-XY(b)-SpdyA&SYCP3&ACA.tif
- Figure 6/6C/SyncTrf1cko-XY(b)-SpdyA.tif
- Figure 6/6C/SyncTrf1cko-XY(c)-SpdyA&SYCP3&ACA.tif
- Figure 6/6C/SyncTrf1cko-XY(c)-SpdyA.tif
- Figure 6/6D/
- Figure 6/6D/SUN1 in Trf1cko.xlsx
- Figure 6/6D/SyncTrf1cko-XY(a)-SUN1&SYCP3&ACA.tif
- Figure 6/6D/SyncTrf1cko-XY(a)-SUN1.tif
- Figure 6/6D/SyncTrf1cko-XY(b)-SUN1&SYCP3&ACA.tif
- Figure 6/6D/SyncTrf1cko-XY(b)-SUN1.tif
- Figure 6/6D/SyncTrf1cko-XY(c)-SUN1&SYCP3&ACA.tif
- Figure 6/6D/SyncTrf1cko-XY(c)-SUN1.tif
