# Supplementary material for: Speedy A governs non-homologous XY chromosome desynapsis as a unique prerequisite for XY loop-axis organization
Source: EMBO J. 2025 Aug 18;44(19):5509–36. doi: 10.1038/s44318-025-00528-8 (PMC12488978; doi:10.1038/s44318-025-00528-8)
Supplement: Supplementary file 10 — Source data Fig. 6 [file 44318_2025_528_MOESM10_ESM.zip › Figure 6/6B/X-Y synapsis in SyncTrf1cko.xlsx]

## Sheet: 6B-d
	Sync-Trf1fl/fl						Sync-Trf1cKO
	XY configurations	PAR synapsis	X-Y separation	Full Y-X NH synapsis	Total cell num		XY configurations	PAR synapsis	X-Y separation	Full Y-X NH synapsis	Total cell num
	Mouse 1	69	4	2	75		Mouse 1	21	14	46	81
	Percent	92	5.33333	2.66667			Percent	25.9259	17.284	56.7901
	Mouse 2	98	4	5	107		Mouse 2	12	0	30	42
	Percent	91.5888	3.73832	4.6729			Percent	28.5714	0	71.4286
	Mouse 3	85	0	4	89		Mouse 3	20	1	50	71
	Percent	95.5056	0	4.49438			Percent	28.169	1.40845	70.4225
					271						194
	mean	93.0315	3.02388	3.95			mean	27.5555	6.2308	66.2137
