# Supplementary material for: Speedy A governs non-homologous XY chromosome desynapsis as a unique prerequisite for XY loop-axis organization
Source: EMBO J. 2025 Aug 18;44(19):5509–36. doi: 10.1038/s44318-025-00528-8 (PMC12488978; doi:10.1038/s44318-025-00528-8)
Supplement: Supplementary file 10 — Source data Fig. 6 [file 44318_2025_528_MOESM10_ESM.zip › Figure 6/6C/SpdyA in Trf1cko.xlsx]

## Sheet: 6C-d
		SpdyA lost from telomeres of X-Y
	Sync-Trf1cKO
	Pachytene cells	only Y non-PAR telomeres	X & Y non-PAR telomeres	all X-Y telomeres	Total cell num
	Mouse 1	47	53	7	107
	Percent	43.9252	49.5327	6.54206
	Mouse 2	35	55	8	98
	Percent	35.7143	56.1224	8.16327
	Mouse 3	56	60	5	121
	Percent	46.281	49.5868	4.13223
					326
	mean	41.9735	51.7473	6.27918
