# Supplementary material for: Speedy A governs non-homologous XY chromosome desynapsis as a unique prerequisite for XY loop-axis organization
Source: EMBO J. 2025 Aug 18;44(19):5509–36. doi: 10.1038/s44318-025-00528-8 (PMC12488978; doi:10.1038/s44318-025-00528-8)
Supplement: Supplementary file 10 — Source data Fig. 6 [file 44318_2025_528_MOESM10_ESM.zip › Figure 6/6D/SUN1 in Trf1cko.xlsx]

## Sheet: 6D-d
		SUN1 lost from telomeres of X-Y
	Sync-Trf1cKO
	Pachytene cells	only Y non-PAR telomeres	X & Y non-PAR telomeres	all X-Y telomeres	Total cell num
	Mouse 1	40	33	8	81
	Percent	49.3827	40.7407	9.87654
	Mouse 2	32	29	6	67
	Percent	47.7612	43.2836	8.95522
	Mouse 3	27	19	8	54
	Percent	50	35.1852	14.8148
					202
	mean	49.048	39.7365	11.2155
