# Supplementary material for: Speedy A governs non-homologous XY chromosome desynapsis as a unique prerequisite for XY loop-axis organization
Source: EMBO J. 2025 Aug 18;44(19):5509–36. doi: 10.1038/s44318-025-00528-8 (PMC12488978; doi:10.1038/s44318-025-00528-8)
Supplement: Supplementary file 11 — Source data Fig. 7 [file 44318_2025_528_MOESM11_ESM.zip]

Archive with 14 entries (9 files):
- Figure 7/
- Figure 7/7C/
- Figure 7/7C/SUN1 protein quantitation.xlsx
- Figure 7/7D/
- Figure 7/7D/Immunoblotting membranes.pdf
- Figure 7/7E/
- Figure 7/7E/SyncSpdyacko-aut-pSUN1(S48)&SYCP3.tif
- Figure 7/7E/SyncSpdyacko-pSUN1(S48)&SYCP3.tif
- Figure 7/7E/SyncSpdyacko-XY-pSUN1(S48)&SYCP3.tif
- Figure 7/7E/SyncSpdyaflfl-aut-pSUN1(S48)&SYCP3.tif
- Figure 7/7E/SyncSpdyaflfl-pSUN1(S48)&SYCP3.tif
- Figure 7/7E/SyncSpdyaflfl-XY-pSUN1(S48)&SYCP3.tif
- Figure 7/7F/
- Figure 7/7F/Immunoblotting membranes.pdf
