# Supplementary material for: Speedy A governs non-homologous XY chromosome desynapsis as a unique prerequisite for XY loop-axis organization
Source: EMBO J. 2025 Aug 18;44(19):5509–36. doi: 10.1038/s44318-025-00528-8 (PMC12488978; doi:10.1038/s44318-025-00528-8)
Supplement: Supplementary file 11 — Source data Fig. 7 [file 44318_2025_528_MOESM11_ESM.zip › Figure 7/7C/SUN1 protein quantitation.xlsx]

## Sheet: 7C
	p-SUN1(S48)			SUN1 total
RA10.25	Sync-Spdyafl/fl	Sync-SpdyacKO		Sync-Spdyafl/fl	Sync-SpdyacKO
	1.03135	0.329271		0.976969	0.704461
	0.968649	0.283526		1.02303	1.00608
mean	1	0.306398		1	0.855271
